# Supplementary material for: Evaluation of the accuracy of large language models in answering bone cancer-related questions
Source: Front Public Health. 2025 Dec 5;13:1719047. doi: 10.3389/fpubh.2025.1719047 (PMC12715015; doi:10.3389/fpubh.2025.1719047)
Supplement: Supplementary file 1 [file Table_1.XLSX]

## Sheet: Gudeline statement
	Question	Gudeline statement
Overview
1	In adults, what is the most common primary bone cancer?	In adults, chondrosarcoma is the most common primary bone cancer, accounting for more than 40% of newly diagnosed bone cancers, followed by osteosarcoma ( 25%), chordoma (10%), and Ewing sarcoma (8%)
2	In children and adolescents, what are the two most common types of bone cancer?	In children and adolescents, osteosarcoma and Ewing sarcoma are far more common than chondrosarcoma and chordoma
3	In which age group does chondrosarcoma most commonly occur?	Chondrosarcoma is more prevalent in individuals.50 years of age.
4	Which populations are affected by osteosarcoma and Ewing sarcoma?	Osteosarcoma and Ewing sarcoma develop mainly in children and young adults
5	Does chordoma more commonly affect males or females? What is the peak age group for its onset?	Chordoma is more common in males, with the peak incidence in the fifth to sixth decade of life
6	Which two genes' rearrangements are associated with Ewing sarcoma?	Gene rearrangements between the FET (usually EWSR1) and ETS (usually FLI1) family of genes have been implicated in the pathogenesis of Ewing sarcoma
7	Is Li-Fraumeni syndrome characterized by germline gene mutations?	Specific germline mutations have been linked to the development of osteosarcoma.15 Li-Fraumeni syndrome, characterized by a germline mutation in the TP53 gene, is associated with a high risk of developing cancer, including osteosarcoma
8	What is the most common second primary malignant tumor in patients with a history of retinoblastoma?	Osteosarcoma is the most common second primary malignancy in patients with a history of retinoblastoma, characterized by a germline mutation in the retinoblastoma gene RB1.
9	Which germline mutation of the retinoblastoma gene is associated with osteosarcoma?	Osteosarcoma is the most common second primary malignancy in patients with a history of retinoblastoma, characterized by a germline mutation in the retinoblastoma gene RB1.
10	Is it possible for some patients with Ewing sarcoma and osteosarcoma diagnosed with metastatic disease to be cured?	In patients with Ewing sarcoma and osteosarcoma, a cure is still achievable in selected patients diagnosed with metastatic disease at presentation.
11	What percentage of all cancers do primary bone cancers account for?	Primary bone cancers are extremely rare neoplasms accounting for 0.2% of all cancers,
12	What is the approximate 5-year survival rate for all types of primary bone cancers?	The 5-year survival across all types of primary bone cancers is 68%
13	Primary bone tumors and selected metastatic tumors should be evaluated and treated by a multidisciplinary team of physicians with demonstrated expertise in the management of these tumors. What does the core team include at a minimum?	Primary bone tumors and selected metastatic tumors should be evaluated and treated by a multidisciplinary team of physicians with demonstrated expertise in the management of these tumors. The core team should include, at minimum, the following: orthopedic oncologist, bone pathologist, medical/pediatric oncologist, radiation oncologist, and musculoskeletal radiologist.
14	Is it necessary for all patients with suspected osteosarcoma to undergo complete staging evaluation before biopsy?	Prior to biopsy, all patients with suspected bone sarcoma should undergo complete staging and consultation with an oncologist regarding prebiopsy imaging.
15	What is the most accurate examination method for primary bone cancers?	Open biopsy is the most accurate method because of larger sample size, which is useful for performing additional studies such as immunohistochemistry or cytogenetics
Ewing Sarcoma		Ewing Sarcoma
16	What are the characteristic gene fusions in Ewing sarcoma?	Ewing sarcoma is characterized by the fusion of the EWS gene (EWSR1) on chromosome 22q12 with various members of the ETS gene family (FLI1, ERG , ETV1, ETV4, and FEV )
17	What is the most common primary site of Ewing Sarcoma?	The most common primary sites are the pelvic bones, femur, and the bones of the chest wall, although any bone may be affected
18	After primary treatment for Ewing Sarcoma, is local control therapy and adjuvant therapy required for all patients?	All patients with Ewing sarcoma should be treated with the following protocol: primary treatment followed by local control therapy and adjuvant treatment.
19	What is the preferred treatment regimen for patients with localized Ewing Sarcoma?	VDC/IE is the preferred regimen for patients with localized disease and is a category 1 recommendation
20	For Ewing Sarcoma patients who have undergone wide resection with negative margins, can adjuvant chemotherapy alone be used?	The guidelines have included adjuvant chemotherapy alone for patients treated with wide excision and negative margins.
21	What are the treatment options for patients with relapsed or refractory Ewing Sarcoma?	Treatment options for patients with relapsed or refractory disease include participation in a clinical trial and chemotherapy
22	Should all patients with relapsed and metastatic Ewing Sarcoma be considered for participation in clinical trials exploring new treatment methods?	All patients with recurrent and metastatic disease should be considered for clinical trials investigating new treatment approaches.
23	Can FUS substitute for EWSR1 to form fusion transcripts without EWSR1 rearrangement?	In rare cases, FUS can substitute for EWSR1, resulting in fusion transcripts with no EWSR1 rearrangement [FUS::ERG fusion transcript resulting from the translocation t(16;21)(p11;q24) or FUS::FEV fusion transcript resulting from the translocation t(2;16)(q35;p11)]
24	What is the cell surface glycoprotein that is a characteristic of Ewing sarcoma?	Overall, 90% of Ewing sarcomas will have 1 of 4 cytogenetic translocations. Ewing sarcoma is also characterized by the strong expression of cell surface glycoprotein MIC2 (CD99)
25	When Ewing sarcoma occurs in a long bone, which is the most common affected site?	When arising in a long bone, the diaphysis is the most frequently affected site
26	What are the imaging findings of Ewing sarcoma?	On imaging, the bone appears mottled. Periosteal reaction is classic, and it is referred to as “onion skin” by radiologists.
27	What are the clinical manifestations of Ewing sarcoma that differ from other bone sarcomas?	Patients with Ewing sarcoma, as with most patients with bone sarcomas, seek attention because of localized pain or swelling. Unlike other bone sarcomas, constitutional symptoms such as fever, weight loss, and fatigue are occasionally noted at presentation. Abnormal laboratory studies may include elevated serum LDH and leukocytosis.
28	What do the important indicators of favorable prognosis for Ewing sarcoma include?	The important indicators of favorable prognosis include a distal/ peripheral site of primary disease, tumor volume ,100 mL, normal LDH level at presentation, and the absence of metastatic disease at presentation
29	Is the prognosis of Ewing sarcoma in the spine and sacrum better or worse than that in other sites?	Ewing sarcoma in the spine and sacrum is associated with significantly worse outcome and prognosis than primary Ewing sarcoma in other sites.
30	What are the most common metastatic sites of Ewing sarcoma?	The lungs, bone, and bone marrow are the most common sites of metastasis. In a retrospective analysis of 975 patients from the EICESS Study Group, 5-year relapse-free survival (RFS) was 22% for patients with metastatic disease at diagnosis compared with 55% for patients without metastases at diagnosis
31	Among patients with metastatic Ewing sarcoma, which metastatic site is associated with the highest survival rate?	Among patients with metastases, there was a trend for better survival for those with lung metastases compared with those with bone metastases or a combination of lung and bone metastases.
32	Is the survival rate of patients with Ewing sarcoma primary in the pelvic bones higher than that of patients with lesions in the distal bones of the extremities?	The results of the Intergroup Ewing’s Sarcoma Study (IESS) analyzing the clinicopathologic features of 303 cases of Ewing sarcoma showed that patients with primary tumors in pelvic bones have lower survival rates compared with patients with lesions in distal bones of the extremities
33	What is the treatment protocol that all patients with Ewing sarcoma should follow?	All patients with Ewing sarcoma should be treated with the following protocol: primary treatment followed by local control therapy and adjuvant treatment. Primary treatment consists of multiagent chemotherapy along with appropriate growth factor support for at least 9 weeks (category 1)
34	Patients with Ewing sarcoma who have stable or improved disease after initial treatment should receive local control therapy. What do the local control options include?	Patients with stable or improved disease after primary treatment should be treated with local control therapy (Figure 2). Local control options include wide excision, definitive RT with chemotherapy, or amputation in selected cases.
Osteosarcoma		Osteosarcoma
35	What are the three histological subtypes of osteosarcoma?	Osteosarcoma is broadly classified into 3 histologic subtypes (intramedullary, surface, and extraskeletal).
36	What are the common predilection sites of high-grade intramedullary osteosarcoma?	High-grade intramedullary osteosarcoma is the classic or conventional form, comprising nearly 80% of osteosarcomas. It is a spindle cell or pleomorphic tumor that produces osteoid or immature bone. The most frequent sites include the metaphysis of the distal femur or proximal tibia.
37	What is the predilection site of parosteal osteosarcoma?	Parosteal osteosarcomas are low-grade lesions accounting for up to 5% of all osteosarcomas.170 The most common site is the posterior distal femur.
38	What is the most common predilection site of periosteal osteosarcoma?	Periosteal osteosarcomas are intermediate-grade lesions, showing partial cartilaginous differentiation, and most often involve the femur, followed by the tibia
39	What is the main treatment modality for patients with low-grade (intramedullary and surface types) osteosarcoma and periosteal lesions?	The guidelines recommend wide excision as the primary treatment of patients with low-grade (intramedullary and surface) osteosarcomas and periosteal lesions
40	What is the preferred treatment modality for patients with high-grade osteosarcoma?	Neoadjuvant chemotherapy prior to wide excision is preferred for those with high-grade osteosarcoma
41	Is radiotherapy or adjuvant chemotherapy recommended for patients with osteosarcoma that remains unresectable after neoadjuvant chemotherapy?	In individuals whose sarcoma remains unresectable after preoperative chemotherapy, RT or adjuvant chemotherapy is recommended
42	For patients with osteosarcoma who have resectable metastases (lung, viscera, or bone) at initial diagnosis, is wide resection of the primary tumor recommended after neoadjuvant chemotherapy?	For patients with resectable metastases (pulmonary, visceral, or skeletal) at presentation, the guidelines recommend preoperative chemotherapy followed by wide excision of the primary tumor
43	Should ablation be considered for osteosarcoma patients who are unable to undergo resection of pulmonary metastases?	In the event that pulmonary metastasectomy is not feasible, ablation procedures may be considered.
44	What is the most common primary malignant bone tumor in children and young adults?	Osteosarcoma is the most common primary malignant bone tumor in children and young adults. With bimodal age distribution, incidences first peak among patients aged 10 to 14 years, and again in patients .65 years.
45	What is the age distribution of osteosarcoma incidence?	With bimodal age distribution, incidences first peak among patients aged 10 to 14 years, and again in patients .65 years.
46	Is parosteal osteosarcoma a high-grade lesion or a low-grade lesion?	Parosteal osteosarcomas are low-grade lesions accounting for up to 5% of all osteosarcomas.
47	What are the most common early symptoms of osteosarcoma?	Pain and swelling are the most frequent early symptoms. Pain is often intermittent in the beginning, and a thorough workup sometimes is delayed because symptoms may be confused with growing pains or confounded by musculoskeletal injury. Osteosarcoma spreads hematogenously, with the lung being the most common metastatic site, though “skip lesions” in the same bone can also occur
48	What do the important prognostic factors include for patients with osteosarcoma of the extremities and trunk?	Tumor site and size, patient age, presence and location of metastases, histologic response to chemotherapy, and type of surgery and surgical margins are significant prognostic factors for patients with osteosarcoma of the extremities and trunk
49	Which indicators in serum tests are identified as prognostic markers for patients with osteosarcoma?	Elevated serum ALP and LDH levels have also been identified as prognostic indicators in patients with osteosarcoma.
50	What is the correlation between the 5-year disease-free survival (DFS) of osteosarcoma patients and the relevant serum indicator?	The 5-year disease-free survival (DFS) correlated with serum LDH levels
51	What does the initial imaging examination for osteosarcoma include?	Osteosarcomas present both a local control problem and a concern for distant metastasis. Initial workup should include imaging of the primary site (contrast-enhanced MRI with or without CT), chest imaging including chest CT, and head-totoe FDG-PET/CT and/or bone scan
52	What is the best imaging method to determine the extent of osteosarcoma invasion in bone and soft tissues, detect "skip" metastases, and evaluate the anatomic relationship with surrounding structures?	MRI is the best imaging modality to define the extent of the lesion within the bone as well as within the soft tissues, to detect “skip” metastases and to evaluate anatomic relationships with the surrounding structures

## Sheet: Deepseek V3.1
	Question	Response 1	The number of words	The times of thinking	Reviewer1	Reviewer2		Response 2	The number of words	The times of thinking(s)	Reviewer1	Reviewer2
Overview
1	In adults, what is the most common primary bone cancer?	Of course. In adults, the answer has an important nuance depending on the specific definition of "primary bone cancer." The most common primary **malignant tumor originating in the bone** itself (a true sarcoma) in adults is **Chondrosarcoma**. However, the most common **primary cancer that is located in the bone** is **Multiple Myeloma**. Here’s a breakdown to clarify: ### 1. Multiple Myeloma * …	484	9	4	4		Of course. In adults, the most common **primary bone cancer** is **chondrosarcoma**. Here's a detailed breakdown to provide context and clarity: ### 1. Chondrosarcoma * **What it is:** A cancer that arises from cartilage-producing cells. * **Typical Age:** It is most common in **adults over the age of 40**, with incidence increasing with age. * **Common Locations:** It usually develops in the **p…	486	8	4	4
2	In children and adolescents, what are the two most common types of bone cancer?	Of course. In children and adolescents, the two most common types of primary bone cancer are **Osteosarcoma** and **Ewing sarcoma**. Here is a detailed breakdown of each: ### 1. Osteosarcoma * **What it is:** A malignant tumor where the cancerous cells **produce immature bone** (osteoid). It is the most common primary bone cancer in children and adolescents overall. * **Most Common Age:** It has …	431	7	4	4		Of course. In children and adolescents, the two most common types of primary bone cancer are **Osteosarcoma** and **Ewing sarcoma**. Here is a detailed breakdown of each: --- ### 1. Osteosarcoma * **What it is:** A cancerous tumor in which the malignant cells **produce immature bone** (osteoid). It is the **most common** primary bone cancer in children and adolescents. * **Typical Age:** It most …	491	16	4	4
3	In which age group does chondrosarcoma most commonly occur?	Excellent question. Following the previous discussion, chondrosarcoma has a very distinct age distribution compared to the most common bone cancers of childhood. Chondrosarcoma **most commonly occurs in middle-aged and older adults**, with the peak incidence occurring between **ages 40 and 70**. Here’s a more detailed breakdown: * **Typical Age Range:** The vast majority of cases are diagnosed in…	214	10	3	3		Excellent question. Following the previous discussion, **chondrosarcoma most commonly occurs in older adults.** Here are the specific details: * **Primary Age Group:** **Adults between the ages of 40 and 70.** * **Peak Incidence:** The risk increases significantly with age, with the peak incidence occurring in **the 60s and 70s.** * **Median Age at Diagnosis:** Approximately 50-60 years old. ### …	136	13	3	3
4	Which populations are affected by osteosarcoma and Ewing sarcoma?	Of course. Osteosarcoma and Ewing sarcoma, while both being major pediatric bone cancers, affect distinct populations with unique demographic patterns. Here is a detailed breakdown of the populations affected by each. --- ### 1. Osteosarcoma Osteosarcoma has a **bimodal age distribution**, meaning it has two peak age groups, but it is most common in the young. * **Primary Peak: Adolescents and Yo…	676	19	4	4		Excellent question. The populations affected by osteosarcoma and Ewing sarcoma have distinct demographic profiles, which is a key factor in diagnosing these cancers. Here is a detailed breakdown of the populations affected by each: --- ### 1. Osteosarcoma Osteosarcoma has a **bimodal age distribution**, meaning it has two main peak age groups, but it primarily affects the young. * **Primary Popul…	604	24	4	4
5	Does chordoma more commonly affect males or females? What is the peak age group for its onset?	Excellent and specific question. Chordoma has a clear demographic pattern in terms of both gender and age. Here’s a detailed breakdown: ### Gender Prevalence Chordoma **more commonly affects males**. The male-to-female ratio is approximately **2:1**. The reasons for this male predominance are not fully understood. ### Peak Age Group Chordoma is predominantly a cancer of **adulthood**. The age of …	272	14	3	3		Of course. Here are the key demographic characteristics for chordoma: ### Sex Predilection * **Chordoma is more common in males.** * The male-to-female ratio is approximately **2:1**. This means men are about twice as likely to be diagnosed with chordoma as women. The reasons for this disparity are not fully understood. ### Peak Age Group for Onset * Chordoma is predominantly a cancer of **adulth…	178	12	3	3
6	Which two genes' rearrangements are associated with Ewing sarcoma?	Excellent question. The genetic rearrangements are a hallmark of Ewing sarcoma and are central to its diagnosis. The two genes most classically and commonly associated with Ewing sarcoma are: 1. **EWSR1** (Ewing Sarcoma Breakpoint Region 1) on chromosome **22** 2. **FLI1** (Friend Leukemia Integration 1) on chromosome **11** ### Details of the Rearrangement * **The Translocation:** In approximate…	284	12	4	4		Excellent question. The development of Ewing sarcoma is critically linked to specific, consistent genetic rearrangements. The two primary genes involved are: 1. **EWSR1** (Ewing Sarcoma Breakpoint Region 1 gene) on chromosome **22** 2. **FLI1** (Friend Leukemia Integration 1 transcription factor gene) on chromosome **11** ### The Translocation In approximately 85-90% of Ewing sarcoma cases, a pie…	225	10	4	4
7	Is Li-Fraumeni syndrome characterized by germline gene mutations?	Yes, absolutely. **Li-Fraumeni syndrome (LFS) is fundamentally characterized by a germline mutation** in a specific tumor suppressor gene. Here are the key details: ### 1. The Gene Involved * The vast majority (approximately 70-80%) of classic Li-Fraumeni syndrome cases are caused by a **germline mutation in the *TP53* gene** located on chromosome 17p13.1. * The *TP53* gene is often called the "g…	387	15	4	4		Yes, absolutely. **Li-Fraumeni syndrome (LFS) is fundamentally characterized by a germline mutation** in a specific gene. Here is a detailed breakdown: ### The Core Genetic Defect * **Gene Involved:** The vast majority (approximately **70-80%**) of classic Li-Fraumeni syndrome cases are caused by a harmful, inherited (germline) mutation in the **TP53 gene** on chromosome 17p13.1. * **Type of Muta…	365	18	4	4
8	What is the most common second primary malignant tumor in patients with a history of retinoblastoma?	Excellent question. This is a critical concept in oncology due to the very strong and specific genetic link. The most common second primary malignant tumor in patients with a history of **hereditary retinoblastoma** is **Osteosarcoma**. Here is a detailed breakdown of why this occurs and other important related tumors: ### The Genetic Link: The RB1 Gene * **Hereditary vs. Sporadic:** Patients wit…	437	13	4	4		Excellent and very specific question. The most common second primary malignant tumor in patients with a history of **hereditary retinoblastoma** is **osteosarcoma**. Here is a detailed breakdown of the reasons and context: ### The Critical Factor: Germline RB1 Mutation This high risk of second cancers is almost exclusively associated with the **hereditary form** of retinoblastoma, which is caused…	407	11	4	4
9	Which germline mutation of the retinoblastoma gene is associated with osteosarcoma?	Excellent question. It gets to the heart of the molecular mechanism behind the strong link between retinoblastoma and osteosarcoma. The germline mutation associated with both retinoblastoma and a dramatically increased risk of osteosarcoma is a **loss-of-function mutation in the *RB1* (Retinoblastoma 1) tumor suppressor gene**. Here is a detailed breakdown of what this means: ### 1. The Type of M…	438	18	4	4		Excellent question. This gets to the heart of the molecular mechanism behind the strong link between retinoblastoma and osteosarcoma. The germline mutation associated with both retinoblastoma and a dramatically increased risk of osteosarcoma is a **loss-of-function mutation in the *RB1* (retinoblastoma 1) tumor suppressor gene.** Here’s a detailed breakdown of why: ### 1. The Nature of the Mutati…	569	12	4	4
10	Is it possible for some patients with Ewing sarcoma and osteosarcoma diagnosed with metastatic disease to be cured?	Excellent and critically important question. The answer is **yes, it is possible for some patients with metastatic Ewing sarcoma and osteosarcoma to be cured, but it remains a significant challenge and is highly dependent on several key factors.** The term "cured" in oncology is often synonymous with achieving long-term, disease-free survival. While the prognosis for metastatic disease is histori…	752	15	4	4		Excellent and critically important question. The answer is **yes, it is possible for some patients with metastatic Ewing sarcoma and osteosarcoma to be cured**, but it is a significant challenge and the likelihood is much lower than for patients with localized disease. The possibility of cure depends heavily on several key factors. ### General Context: The Challenge of Metastasis The presence of …	719	17	4	4
11	What percentage of all cancers do primary bone cancers account for?	Of course. Here is a detailed answer to your question. Primary bone cancers are **very rare**. They account for: * **Less than 0.2%** of all new cancer cases diagnosed each year. To put this in perspective, for every 1,000 people diagnosed with cancer of any kind, only about 1 or 2 will be diagnosed with a primary bone cancer. ### Key Context and Important Distinctions It is crucial to distinguis…	265	7	4	4		Of course. Here is a detailed breakdown of the percentage and the context behind it. Primary bone cancers account for **less than 0.2%** of all new cancer diagnoses each year. To put this into perspective: * In the United States, this translates to approximately **3,500 to 3,600 new cases** of primary bone cancer diagnosed annually, out of a total of over 1.9 million new cancer cases. * This extr…	241	7	4	4
12	What is the approximate 5-year survival rate for all types of primary bone cancers?	Of course. Providing a single survival rate for all primary bone cancers is challenging because it varies significantly by the specific type of bone cancer, the stage at diagnosis, the location of the tumor, and the patient's age. However, based on data from the American Cancer Society and the National Cancer Institute's SEER (Surveillance, Epidemiology, and End Results) database, here is a gener…	483	9	4	3		Of course. Providing a single survival rate for all primary bone cancers is challenging because it varies significantly by the specific type of bone cancer, the stage at diagnosis, the location of the tumor, and the patient's age. However, based on data from the National Cancer Institute's SEER (Surveillance, Epidemiology, and End Results) database, which is the most comprehensive source in the U…	438	6	2	2
13	Primary bone tumors and selected metastatic tumors should be evaluated and treated by a multidisciplinary team of physicians with demonstrated expertise in the management of these tumors. What does the core team include at a minimum?	Excellent and critically important point. The management of primary bone tumors is highly specialized, and outcomes are significantly improved at high-volume centers with a dedicated multidisciplinary team (MDT). At a minimum, the core team for evaluating and treating primary bone tumors and selected metastatic bone tumors includes the following specialists: ### The Core Multidisciplinary Team (M…	486	10	4	4		Excellent and critically important point. The management of primary bone tumors is highly complex and requires a specialized, collaborative approach to achieve the best possible outcomes. At a minimum, the core multidisciplinary team should include the following specialists, all with specific expertise in sarcomas and bone tumors: ### Core Multidisciplinary Team Members: 1. **Orthopedic Oncologis…	433	7	4	4
14	Is it necessary for all patients with suspected osteosarcoma to undergo complete staging evaluation before biopsy?	Excellent and critical question. This gets to the heart of modern oncologic surgical principles. The answer is a resounding **yes, it is absolutely necessary and considered the standard of care.** Here is a detailed breakdown of why a complete staging evaluation must be performed *before* the biopsy: ### 1. The Primary Reason: Accurate Staging and Avoiding Diagnostic Confusion The most important …	691	12	4	4		Excellent and critical question. The answer is a resounding **yes**. It is absolutely necessary and considered the **standard of care** for all patients with a suspected osteosarcoma (or any primary malignant bone tumor) to undergo a complete staging evaluation **before** the biopsy is performed. Here is a detailed breakdown of why this sequence is so crucial: ### 1. Accurate Staging and Treatmen…	609	9	4	4
15	What is the most accurate examination method for primary bone cancers?	Excellent question. The answer is nuanced because there is no single "most accurate" examination method for primary bone cancer. Instead, **the highest accuracy is achieved through a combination of methods**, with each playing a critical role in a stepwise diagnostic process. The most accurate approach is a **correlation of clinical presentation, imaging findings, and histopathological analysis.*…	640	15	2	1		Excellent question. The answer is nuanced because there is no single "most accurate" examination method in isolation. **The highest accuracy for diagnosing and managing primary bone cancer is achieved through a combination of methods, with each playing a critical role in a specific sequence.** The most accurate approach is a **multimodal process** that integrates clinical suspicion, imaging, and …	555	14	3	3
Ewing Sarcoma
16	What are the characteristic gene fusions in Ewing sarcoma?	Of course. The characteristic genetic hallmark of Ewing sarcoma is a specific chromosomal translocation that results in the creation of a novel **fusion oncogene**. These fusions consistently involve the **EWSR1 gene** (on chromosome 22) and a member of the **ETS family of transcription factors**. Here is a detailed breakdown of the characteristic gene fusions: ### The Classic and Most Common Fus…	543	11	4	4		Of course. The defining genetic hallmark of Ewing sarcoma is the presence of a specific **chromosomal translocation** that creates a **characteristic fusion oncogene**. These gene fusions are considered the primary driver of the disease and are a critical diagnostic tool. ### The Primary Fusion: EWSR1-FLI1 The vast majority of Ewing sarcoma cases (approximately 85-90%) are characterized by one sp…	492	17	4	4
17	What is the most common primary site of Ewing Sarcoma?	Of course. The most common primary site of Ewing sarcoma is the **pelvis**. This is followed by long bones of the extremities, particularly the femur. Here is a more detailed breakdown of the primary sites: ### Most Common Sites (in order of frequency): 1. **Pelvis and Sacrum** (~25-30% of cases): This is the single most common site. Tumors here are often larger at diagnosis because they can grow…	363	14	4	4		Excellent question. The most common primary sites for Ewing sarcoma are the bones of the **pelvis** and the **long bones of the extremities**. Here is a more detailed breakdown: ### 1. Most Common General Sites: * **Pelvis** (e.g., ilium, sacrum): This is arguably the single most common site overall, accounting for approximately **20-25%** of all cases. * **Femur** (thigh bone): Particularly the …	345	18	4	4
18	After primary treatment for Ewing Sarcoma, is local control therapy and adjuvant therapy required for all patients?	Excellent and critically important question. The short answer is **yes, with very few exceptions, all patients with Ewing sarcoma require both local control therapy and adjuvant (systemic) chemotherapy as part of their primary treatment.** This multimodal approach is the absolute standard of care and is responsible for the significant improvements in survival outcomes over the past few decades. H…	689	15	4	4		Excellent and critical question. The management of Ewing sarcoma is complex and highly specialized. Here’s a detailed breakdown: ### Short Answer **Yes, essentially all patients with Ewing sarcoma require both systemic (adjuvant) chemotherapy and some form of local control therapy** as part of their primary curative-intent treatment. This is standard of care because Ewing sarcoma is considered a …	758	15	4	4
19	What is the preferred treatment regimen for patients with localized Ewing Sarcoma?	Excellent question. The treatment of localized Ewing sarcoma is a classic example of modern multimodal oncology, requiring close collaboration between medical oncologists, orthopedic surgeons, radiation oncologists, and pediatric oncologists. The preferred and standard treatment regimen for localized Ewing sarcoma involves **systemic chemotherapy combined with local control therapy (surgery and/o…	755	13	4	4		Of course. The treatment of localized Ewing sarcoma is a complex, multimodal process that requires careful coordination between pediatric oncologists, orthopedic surgeons, and radiation oncologists. The preferred treatment regimen is **aggressive and combines multi-agent chemotherapy with local control therapy (surgery and/or radiation)**. The goal is to eradicate both the visible primary tumor a…	692	16	4	4
20	For Ewing Sarcoma patients who have undergone wide resection with negative margins, can adjuvant chemotherapy alone be used?	This is an excellent and very specific question that gets to the heart of modern sarcoma treatment decisions. The short answer is **no, adjuvant chemotherapy alone is not considered sufficient.** The standard of care remains **completing the full course of multi-agent chemotherapy** that was started before surgery, even after a successful wide resection with negative margins. Here is the detailed…	718	12	1	1		This is an excellent and clinically nuanced question. The short answer is: **No, adjuvant chemotherapy alone is not considered sufficient standard treatment, even for a patient who has undergone a successful wide resection with negative margins.** Here is a detailed breakdown of the critical reasons why: ### 1. Ewing Sarcoma is a Systemic Disease from the Outset This is the most fundamental princ…	664	13	1	1
21	What are the treatment options for patients with relapsed or refractory Ewing Sarcoma?	Of course. The treatment of relapsed or refractory Ewing sarcoma is extremely challenging and represents a area of active, urgent research. Unlike the standardized frontline regimen, there is no single "gold standard" for relapse. Treatment is highly personalized and depends on several factors. The overarching goals are to achieve a second remission, control symptoms, and maintain quality of life…	925	12	4	4		Of course. The treatment of relapsed or refractory Ewing sarcoma is extremely challenging, and the prognosis is generally poor. However, there are several treatment options and strategies, with the choice heavily dependent on factors like the **site of relapse (local vs. metastatic), the time to relapse, previous treatments,** and the **patient's overall condition.** There is no single standard o…	827	15	4	4
22	Should all patients with relapsed and metastatic Ewing Sarcoma be considered for participation in clinical trials exploring new treatment methods?	Yes, absolutely. **Participation in clinical trials should be strongly considered and is highly recommended for the vast majority of patients with relapsed or metastatic Ewing sarcoma.** This is a standard recommendation from oncologists and sarcoma specialists worldwide. Here is a detailed breakdown of the reasons why: ### 1. The Poor Prognosis with Standard Options The outlook for relapsed or r…	621	13	4	4		Of course. This is a critical question in the field of pediatric and young adult oncology. The short answer is: **Yes, participation in clinical trials should be considered the standard of care and strongly encouraged for all patients with relapsed or metastatic Ewing sarcoma.** However, this must be a carefully considered decision made by the patient, family, and healthcare team, weighing the po…	737	8	4	4
23	Can FUS substitute for EWSR1 to form fusion transcripts without EWSR1 rearrangement?	Excellent and very specific question. This gets to the heart of the molecular mechanisms driving certain sarcomas and soft tissue tumors. The answer is **yes, absolutely.** **FUS can and does substitute for EWSR1 to form functionally equivalent fusion transcripts in a subset of tumors.** This is a well-documented phenomenon in molecular pathology. Here’s a detailed breakdown of why and how this h…	687	10	4	4		Excellent and very specific question. This gets to the heart of the molecular biology of sarcomas and related tumors. The answer is **yes, absolutely**. FUS can and does substitute for EWSR1 to form functionally equivalent fusion oncogenes, even in the absence of an EWSR1 rearrangement. This is a well-documented phenomenon in several tumor types. ### The "Why": Structural and Functional Similarit…	576	9	4	4
24	What is the cell surface glycoprotein that is a characteristic of Ewing sarcoma?	Of course. This is a key diagnostic marker. The characteristic cell surface glycoprotein of Ewing sarcoma is **CD99** (also known as MIC2). Here are the essential details: * **Expression Pattern:** CD99 is expressed at a very high level on the cell membrane in a **diffuse, strong, and homogeneous** pattern in approximately 95% of Ewing sarcoma cases. This characteristic staining is a cornerstone …	339	8	4	4		Of course. This is a fundamental and critical diagnostic feature. The characteristic cell surface glycoprotein of Ewing sarcoma is **CD99**. Here are the key details about its role and importance: ### CD99 (also known as MIC2) * **Expression Pattern:** CD99 demonstrates a strong, diffuse, and **membranous** pattern of staining in >95% of Ewing sarcoma cases. This distinctive "chicken-wire" or hon…	393	7	4	4
25	When Ewing sarcoma occurs in a long bone, which is the most common affected site?	Of course. This is a classic and important diagnostic feature of Ewing sarcoma. When Ewing sarcoma occurs in a long bone, the most common affected site is the **diaphysis** (the shaft of the bone). However, it is crucial to note that it often presents as a **diaphyseal lesion with metaphyseal extension**. Here's a more detailed breakdown: ### Primary Sites in Long Bones, in Order of Frequency: 1.…	291	14	4	4		Of course. This is a classic and important diagnostic feature of Ewing sarcoma. When Ewing sarcoma occurs in a long bone, the most common site is the **diaphysis** (the shaft of the bone). Here is a more detailed breakdown, which is crucial for understanding its presentation: ### Order of Prevalence in Long Bones: 1. **Diaphysis (Most Common):** This is the central shaft of the long bone. Ewing s…	360	7	4	4
26	What are the imaging findings of Ewing sarcoma?	Of course. The imaging findings of Ewing sarcoma are characteristic and play a crucial role in the initial detection, differential diagnosis, and staging of the tumor. Here is a comprehensive breakdown of the imaging findings across different modalities, from the initial X-ray to advanced staging scans. ### General Characteristics * **Classic Location:** **Diaphysis (shaft) or metadiaphysis** of …	946	10	4	4		Of course. The imaging findings of Ewing sarcoma are crucial for initial suspicion, staging, and treatment planning. No single finding is pathognomonic, but a combination of features is highly characteristic. Here is a comprehensive breakdown of the imaging findings by modality, from the initial X-ray to advanced staging. ### 1. Plain Radiograph (X-ray) - The First and Often Most Suggestive Test …	821	9	4	4
27	What are the clinical manifestations of Ewing sarcoma that differ from other bone sarcomas?	Of course. This is an excellent question because while bone pain and a mass are common to all bone sarcomas, Ewing sarcoma has a distinct clinical profile that often sets it apart. The key differences lie in its **systemic, inflammatory, and infectious mimics**, as well as its specific demographic and anatomic patterns. Here are the clinical manifestations of Ewing sarcoma that differ from other …	637	12	4	4		Excellent question. While Ewing sarcoma shares many general symptoms with other bone sarcomas (like pain and a mass), several clinical manifestations can help distinguish it. These differences arise from its unique biology as a small round blue cell tumor, its typical location, and its systemic behavior. Here are the key clinical manifestations of Ewing sarcoma that differ from other common bone …	713	13	4	4
28	What do the important indicators of favorable prognosis for Ewing sarcoma include?	Of course. The prognosis for Ewing sarcoma is influenced by a combination of clinical, pathological, and treatment-related factors. Understanding these helps guide treatment intensity and patient counseling. Here are the important indicators of a favorable prognosis for Ewing sarcoma, categorized for clarity: ### 1. Disease Extent at Diagnosis (The Most Critical Factor) * **Localized Disease:** T…	759	10	4	4		Of course. The prognosis for Ewing sarcoma is influenced by a combination of clinical, pathological, and treatment-related factors. These indicators help stratify patients into different risk groups, guiding the intensity of therapy. Here is a breakdown of the important indicators of a **favorable prognosis** for Ewing sarcoma. ### 1. Clinical and Demographic Factors * **Localized Disease at Diag…	697	11	4	4
29	Is the prognosis of Ewing sarcoma in the spine and sacrum better or worse than that in other sites?	Excellent question. The prognosis for Ewing sarcoma originating in the spine and sacrum is **generally worse** than for tumors in many other sites, particularly the extremities. Here’s a detailed breakdown of why this is the case and the key factors involved: ### Why the Spine and Sacrum are High-Risk Sites 1. **Challenges in Local Control:** * **Complex Anatomy:** The spine and sacrum are surrou…	682	11	4	4		Excellent and critical question. The prognosis for Ewing sarcoma in the spine and sacrum is **unambiguously worse** than for tumors in many other sites, particularly the distal extremities. Here’s a detailed breakdown of why axial locations like the spine and sacrum confer a poorer prognosis: ### Key Reasons for a Poorer Prognosis 1. **Challenges in Achieving Local Control:** * **Complex Anatomy:…	571	11	4	4
30	What are the most common metastatic sites of Ewing sarcoma?	Of course. The pattern of metastasis in Ewing sarcoma is well-characterized and critically important for staging and prognosis. The **most common sites of metastasis for Ewing sarcoma** are, in order: 1. **Lungs** 2. **Bones and Bone Marrow** 3. **Other, less common sites** Here is a detailed breakdown: ### 1. Lungs (~70-80% of metastatic cases) * **Why it's common:** The lungs are the primary fi…	451	9	4	4		Of course. The pattern of metastasis in Ewing sarcoma is characteristic and critically important for staging and prognosis. The **most common sites of metastasis for Ewing sarcoma**, in order of frequency, are: ### 1. The Lungs * **This is the most frequent site of distant spread.** Up to 80-90% of patients with metastatic disease at diagnosis will have lung involvement. * **Reason:** The lungs a…	447	9	4	4
31	Among patients with metastatic Ewing sarcoma, which metastatic site is associated with the highest survival rate?	Excellent and clinically critical question. Among patients with metastatic Ewing sarcoma, the site of metastasis is a powerful predictor of outcome. **Isolated Pulmonary Metastases** are associated with the **highest survival rate** compared to other metastatic patterns. Here is a detailed breakdown: ### The Prognostic Hierarchy of Metastatic Sites Patients with metastatic Ewing sarcoma can be br…	527	10	4	4		Excellent and critical question. Among patients with metastatic Ewing sarcoma, the prognosis is generally poor, but it is not uniform. The metastatic site is a key factor in stratifying risk. **Patients with metastases confined *only* to the lungs have a significantly higher survival rate compared to those with metastases to other sites, particularly bone or bone marrow.** Here is a detailed brea…	530	10	4	4
32	Is the survival rate of patients with Ewing sarcoma primary in the pelvic bones higher than that of patients with lesions in the distal bones of the extremities?	Excellent and clinically important question. The answer is clear and consistent in oncology practice: **No, the survival rate for patients with Ewing sarcoma primary in the pelvic bones is significantly lower than that for patients with lesions in the distal bones of the extremities.** Here is a detailed breakdown of why this is the case: ### The Prognostic Hierarchy by Site 1. **Most Favorable P…	565	9	4	4		Excellent and clinically critical question. The answer is a clear and consistent **no.** The survival rate for patients with Ewing sarcoma primary in the **pelvic bones is significantly lower** than for patients with lesions in the **distal bones of the extremities** (e.g., hands, feet, forearms, lower legs). This difference in prognosis is one of the most well-established concepts in Ewing sarco…	537	9	4	4
33	What is the treatment protocol that all patients with Ewing sarcoma should follow?	Of course. The treatment of Ewing sarcoma is a classic example of modern multimodal oncology, meaning it requires a carefully coordinated sequence of different therapies. There is a standard, overarching protocol that all patients follow, though the specifics are tailored to the individual's disease. **The Universal Principle:** All patients with Ewing sarcoma require **systemic therapy (chemothe…	771	11	4	4		Of course. The treatment of Ewing sarcoma is a classic example of modern multimodal cancer therapy, and while specific regimens may vary slightly between institutions and clinical trials, there is a universally accepted standard protocol that all patients should follow. The cornerstone of this protocol is that **all patients, even those with localized disease, require systemic therapy (chemothera…	860	8	4	4
34	Patients with Ewing sarcoma who have stable or improved disease after initial treatment should receive local control therapy. What do the local control options include?	Of course. This is a critical step in the management of Ewing sarcoma. After initial (neoadjuvant) chemotherapy, patients with stable or improved disease proceed to **local control therapy**. The goal of local control is to eradicate all remaining viable tumor cells at the primary site to prevent local recurrence. The two primary modalities are **Surgery** and **Radiation Therapy**, often used al…	749	10	4	4		Excellent question. This is a critical step in the management of Ewing sarcoma. After initial neoadjuvant chemotherapy, local control therapy is essential to eradicate any remaining viable tumor cells at the primary site. The local control options for Ewing sarcoma are **surgery**, **radiation therapy**, or a **combination of both**. The choice is complex and is made by a multidisciplinary tumor …	814	8	4	4
Osteosarcoma
35	What are the three histological subtypes of osteosarcoma?	Of course. The three main histological subtypes of osteosarcoma, based on the predominant features of the tumor matrix and cell morphology, are: 1. **Osteoblastic** 2. **Chondroblastic** 3. **Fibroblastic** It is important to note that these are subtypes of **conventional (high-grade intramedullary) osteosarcoma**, which is the most common form. Most osteosarcomas are a mixture of these types, bu…	547	9	2	3		Of course. The three main **histological subtypes of osteosarcoma** are: 1. **Conventional (Classic) Osteosarcoma** 2. **Telangiectatic Osteosarcoma** 3. **Small Cell Osteosarcoma** Here is a brief overview of each: --- ### 1. Conventional (Classic) Osteosarcoma This is the **most common subtype**, accounting for about 75-85% of all osteosarcomas. It is characterized by the direct formation of os…	316	10	2	3
36	What are the common predilection sites of high-grade intramedullary osteosarcoma?	Of course. The common predilection sites for **high-grade intramedullary osteosarcoma** (also known as conventional osteosarcoma) follow a very distinct pattern related to areas of rapid bone growth. The overwhelming majority of these tumors occur in the **metaphyseal region** (the wider end) of long bones. ### Most Common Sites (in order of frequency): 1. **Distal Femur** (the end of the thigh b…	420	12	4	4		Of course. High-grade intramedullary osteosarcoma, which encompasses the conventional ("classic") subtypes (osteoblastic, chondroblastic, fibroblastic), has very distinct predilection sites. The common predilection sites are primarily the **metaphyses of long bones**, where the most rapid bone growth occurs. ### Most Common Sites (in order of frequency): 1. **Distal Femur** (especially around the…	412	13	4	4
37	What is the predilection site of parosteal osteosarcoma?	Of course. The predilection site of **parosteal osteosarcoma** is very distinct and different from that of conventional intramedullary osteosarcoma. The **posterior surface of the distal femur** is the classic and by far the most common site for parosteal osteosarcoma. This specific location accounts for approximately **65-80%** of all cases. ### Key Characteristics of the Predilection Site: * **…	309	15	4	4		Of course. The predilection site for **parosteal osteosarcoma** is very distinct and is a key feature that helps differentiate it from other types. The **posterior aspect of the distal femoral metaphysis** is the classic and by far the most common site for parosteal osteosarcoma. Here are the key details: ### Primary Predilection Site: * **Bone:** **Distal Femur** * **Specific Location:** **Poste…	268	13	4	4
38	What is the most common predilection site of periosteal osteosarcoma?	Excellent question. The predilection site for **periosteal osteosarcoma** is distinct from both the common intramedullary type and the other major surface-based type, parosteal osteosarcoma. The **diaphysis (shaft) of the tibia** is the most common and classic site for periosteal osteosarcoma. ### Key Characteristics of the Predilection Site: * **Bone:** The **tibia** is the most frequently invol…	297	12	1	1		Of course. The most common predilection site of **periosteal osteosarcoma** is the **diaphyseal or metadiaphyseal region of the tibia**, with the **proximal tibial shaft** being a particularly common location. --- ### Key Characteristics of the Predilection Site: * **Bone:** The **tibia** is the most frequently involved bone, followed by the **femur**. * **Location on the Bone:** Unlike the metap…	315	17	1	1
39	What is the main treatment modality for patients with low-grade (intramedullary and surface types) osteosarcoma and periosteal lesions?	Excellent question. The treatment approach for low-grade osteosarcomas is fundamentally different from that of their high-grade counterparts and hinges on precise histological classification. The main treatment modality for patients with **low-grade osteosarcoma** (both intramedullary and surface types) is **wide surgical resection with clear margins**. Here is a detailed breakdown by subtype: --…	536	13	4	4		Excellent and specific question. The management of low-grade osteosarcomas is distinctly different from their high-grade counterparts. The main treatment modality for **low-grade intramedullary (low-grade central) and low-grade surface (parosteal) osteosarcoma** is **surgical resection with wide margins**. For **periosteal osteosarcoma** (which is intermediate-grade), the approach is similar but …	467	22	4	4
40	What is the preferred treatment modality for patients with high-grade osteosarcoma?	Of course. The preferred treatment modality for patients with high-grade osteosarcoma is **multimodal therapy**, which is the combination of **systemic chemotherapy and complete surgical resection**. This is not a choice between one or the other; both components are absolutely essential for curative intent. The treatment is typically divided into distinct phases. Here is a detailed breakdown of t…	659	11	4	4		Excellent question. The treatment of high-grade osteosarcoma is complex and multimodal, meaning it requires a combination of treatments administered in a specific sequence. The **preferred and standard treatment modality** for patients with high-grade osteosarcoma is **a combination of multi-agent (neoadjuvant) chemotherapy followed by surgical resection, followed by additional (adjuvant) chemoth…	606	17	4	4
41	Is radiotherapy or adjuvant chemotherapy recommended for patients with osteosarcoma that remains unresectable after neoadjuvant chemotherapy?	Excellent and critically important question. The scenario of an osteosarcoma remaining unresectable after neoadjuvant chemotherapy represents a major therapeutic challenge with a poor prognosis. The treatment approach is aggressive and multimodal. Here’s a breakdown of the role of radiotherapy and chemotherapy in this difficult situation: ### The Short Answer **Adjuvant chemotherapy is absolutely…	662	10	4	4		This is an excellent and critically important question, as managing unresectable osteosarcoma represents a significant clinical challenge. The short answer is that both modalities are considered, but their roles are distinct and often used in conjunction, with the overall goals shifting more towards local control and palliation. Here’s a detailed breakdown of the approach to unresectable osteosar…	803	17	4	4
42	For patients with osteosarcoma who have resectable metastases (lung, viscera, or bone) at initial diagnosis, is wide resection of the primary tumor recommended after neoadjuvant chemotherapy?	Yes, absolutely. **Wide resection of the primary tumor is a critical and recommended component of the treatment plan** for patients with osteosarcoma who present with resectable metastases at initial diagnosis. This approach is pursued with **curative intent**. The decision is not taken lightly and hinges on one crucial factor: that **all metastatic disease can also be definitively treated** with…	651	11	4	4		Excellent and critically important question. The management of osteosarcoma with detectable metastases at initial diagnosis (synchronous metastases) is one of the most challenging scenarios in sarcoma oncology. The short answer is **yes, wide resection of the primary tumor is absolutely a standard and recommended component of treatment after neoadjuvant chemotherapy, provided the patient is a can…	763	13	4	4
43	Should ablation be considered for osteosarcoma patients who are unable to undergo resection of pulmonary metastases?	Excellent and highly relevant question. The management of pulmonary metastases in osteosarcoma is a critical determinant of survival, and the inability to perform surgical resection presents a significant challenge. The answer is **yes, ablation should be considered as a potentially valuable local control option for selected osteosarcoma patients with pulmonary metastases who are not candidates f…	775	9	4	4		Yes, **ablation should absolutely be considered** for osteosarcoma patients with pulmonary metastases who are not candidates for surgical resection. It is a well-established and valuable tool in the armamentarium for local control of metastatic disease. Here is a detailed breakdown of when, why, and how ablation is used, along with important considerations: ### The Role of Ablation in Metastatic …	769	12	4	4
44	What is the most common primary malignant bone tumor in children and young adults?	The most common primary malignant bone tumor in children and young adults is **osteosarcoma**. However, it is important to note the context and key competitors: ### Key Facts: 1. **Osteosarcoma**: - **Peak Incidence**: Ages 10-19 (during the adolescent growth spurt). - **Common Sites**: Metaphysis of long bones, especially the **distal femur**, **proximal tibia**, and **proximal humerus**. - **Ch…	244	11	4	4		Based on comprehensive epidemiological data, the most common primary malignant bone tumor in children and young adults is **osteosarcoma**. Here's a detailed breakdown to provide context and clarify why: ### 1. Osteosarcoma: The Most Common * **Incidence:** It accounts for approximately 35-40% of all primary bone cancers in this age group, making it nearly twice as common as the second most frequ…	378	7	4	4
45	What is the age distribution of osteosarcoma incidence?	Of course. The age distribution of osteosarcoma incidence is **bimodal**, meaning it has two distinct peaks. This is a crucial characteristic that helps differentiate it from other bone tumors. Here is a detailed breakdown: ### The Bimodal Age Distribution 1. **The Primary Peak: Adolescents and Young Adults** * **Age Range:** 10-19 years old. * **This is the most prominent peak,** accounting for …	438	17	4	4		Of course. The age distribution of osteosarcoma incidence is one of its most defining characteristics, and it follows a distinct **bimodal distribution**—meaning it has two primary peaks. Here is a detailed breakdown: ### The Bimodal Age Distribution of Osteosarcoma #### 1. The Primary Peak: Adolescents and Young Adults * **Age Range:** 10 to 14 years (coinciding with the growth spurt of puberty)…	439	12	4	4
46	Is parosteal osteosarcoma a high-grade lesion or a low-grade lesion?	Excellent question. This is a crucial distinction in bone tumor pathology. **Parosteal osteosarcoma is typically a low-grade lesion.** It is the **most common type of low-grade surface osteosarcoma**. This is its defining characteristic and what differentiates it from other, more aggressive types of osteosarcoma. Here’s a detailed breakdown of what that means and the critical exceptions to be awa…	408	11	4	4		Excellent question. This is a crucial distinction in bone tumor pathology. **Parosteal osteosarcoma is typically a low-grade lesion.** It is, in fact, the **most common type of low-grade surface osteosarcoma**. This fundamental characteristic dictates its entire clinical behavior, treatment, and prognosis. Here’s a detailed breakdown of what this means and why it's important: ### Key Characterist…	471	8	4	4
47	What are the most common early symptoms of osteosarcoma?	Of course. The early symptoms of osteosarcoma are often subtle and can be mistaken for more common childhood complaints like "growing pains" or sports injuries. However, recognizing these early signs is crucial for timely diagnosis. The most common early symptoms of osteosarcoma are: ### 1. Bone Pain This is the **most frequent and earliest symptom**. * **Character:** It often starts as intermitt…	551	16	4	4		Of course. The early symptoms of osteosarcoma can be subtle and are often mistaken for more common childhood injuries or growing pains. However, certain characteristics can help distinguish them. The most common early symptoms of osteosarcoma are: ### 1. Pain This is the foremost and most common symptom. * **Nature:** Initially, the pain may be intermittent and vague, but it **progressively becom…	509	12	4	4
48	What do the important prognostic factors include for patients with osteosarcoma of the extremities and trunk?	Of course. The prognosis for patients with osteosarcoma of the extremities and trunk is determined by a combination of clinical, pathological, and treatment-related factors. These factors help stratify patients into different risk groups, which can guide treatment intensity and follow-up. Here is a comprehensive breakdown of the important prognostic factors: --- ### 1. Disease Extent at Diagnosis…	668	11	4	4		Of course. The prognosis for patients with osteosarcoma of the extremities and trunk is determined by a combination of clinical, pathological, and treatment-related factors. These factors help stratify patients into risk groups and guide therapeutic decisions. Here is a comprehensive breakdown of the important prognostic factors: ### 1. Most Critical Prognostic Factors These are the most powerful…	704	10	4	4
49	Which indicators in serum tests are identified as prognostic markers for patients with osteosarcoma?	Of course. Serum tests provide valuable, albeit non-specific, prognostic information in osteosarcoma. They are used in conjunction with clinical and pathological factors to assess disease burden and monitor treatment response. The most well-established and clinically used serum prognostic markers for osteosarcoma are: ### 1. Alkaline Phosphatase (ALP) * **Role:** ALP is an enzyme present in cells…	566	12	4	4		Of course. Serum tests provide crucial, non-invasive clues about tumor behavior and burden in osteosarcoma. While not used for diagnosis, specific serum markers are well-established as important prognostic indicators. The most significant and consistently identified prognostic serum markers for osteosarcoma patients are: ### 1. Established Standard Prognostic Markers These two are the most widely…	667	8	4	4
50	What is the correlation between the 5-year disease-free survival (DFS) of osteosarcoma patients and the relevant serum indicator?	Of course. The correlation between 5-year disease-free survival (DFS) in osteosarcoma patients and relevant serum indicators is a key prognostic relationship. The most significant and consistently demonstrated correlation is an **inverse relationship** between elevated serum levels of **Alkaline Phosphatase (ALP)** and **Lactate Dehydrogenase (LDH)** at diagnosis and a lower 5-year Disease-Free S…	585	13	4	4		Excellent question. The correlation between 5-year disease-free survival (DFS) in osteosarcoma patients and serum indicators is a key area of prognostic research. The relationship is strong and clinically significant, primarily with two serum markers: **Alkaline Phosphatase (ALP)** and **Lactate Dehydrogenase (LDH)**. Here is a detailed breakdown of the correlation for each: --- ### 1. Alkaline P…	600	8	4	4
51	What does the initial imaging examination for osteosarcoma include?	Of course. The initial imaging examination for a suspected osteosarcoma follows a logical sequence, beginning with the simplest and most accessible test and rapidly progressing to more complex studies that are critical for diagnosis and staging. Here is a breakdown of the initial imaging workup: ### 1. Plain Radiographs (X-rays) - The First and Most Critical Step This is the **most important init…	623	11	3	3		Of course. The initial imaging examination for a suspected osteosarcoma follows a logical sequence, beginning with the simplest and most accessible test and progressing to more complex studies that define the local and systemic extent of the disease. The primary goal of initial imaging is to: 1. **Identify the lesion.** 2. **Characterize its aggressiveness.** 3. **Stage the disease locally and sy…	752	10	4	4
52	What is the best imaging method to determine the extent of osteosarcoma invasion in bone and soft tissues, detect "skip" metastases, and evaluate the anatomic relationship with surrounding structures?	The best imaging method to determine the local extent of osteosarcoma, including bone and soft tissue invasion, "skip" metastases, and relationship to critical structures, is unequivocally **Magnetic Resonance Imaging (MRI)**. Here’s a detailed breakdown of why MRI is the gold standard for local staging and how it fulfills each of these critical requirements: ### Why MRI is the Superior Modality …	692	12	4	4		The best imaging method to determine the extent of osteosarcoma invasion in bone and soft tissues, detect "skip" metastases, and evaluate the anatomic relationship with surrounding structures is **Magnetic Resonance Imaging (MRI)**. Here’s a detailed breakdown of why MRI is the undisputed gold standard for this specific purpose: --- ### Why MRI is Superior for Local Staging #### 1. **Superior Sof…	724	9	4	4

## Sheet: ChatGPT-5
	Question	Response 1	The number of words	The times of thinking	Reviewer1	Reviewer2		Response 2	The number of words	The times of thinking(s)	Reviewer1	Reviewer2
Overview
1	In adults, what is the most common primary bone cancer?	In adults, the most common primary malignant bone tumor is chondrosarcoma. Here’s the breakdown: • Children and adolescents: The most common primary bone cancer is osteosarcoma, followed by Ewing sarcoma. • Adults (especially >40 years): Chondrosarcoma becomes the most common primary bone malignancy. • Other considerations: o Multiple myeloma is technically the most common overall malignant bone …	136	1	4	4		In adults, chondrosarcoma is the most common form of primary bone cancer, surpassing osteosarcoma and other types. • According to Cancer Research UK, “Chondrosarcoma is the most common type of primary bone cancer. It is most common in adults aged 30 to 60 years old” (Cancer Research UK). • The American Cancer Society similarly states: “In adults, the most common primary bone cancer is chondrosarc…	205	1	4	4
2	In children and adolescents, what are the two most common types of bone cancer?	In children and adolescents, the two most common primary bone cancers are: 1. Osteosarcoma o Peak incidence: teenagers and young adults (around growth spurts). o Common sites: metaphyses of long bones (distal femur, proximal tibia, proximal humerus). o Strongly associated with rapid bone growth. 2. Ewing sarcoma o Peak incidence: children and adolescents, typically between 10–20 years. o Common s…	127	2	4	4		In children and adolescents, the two most common primary malignant bone cancers are: ________________________________________ 1. Osteosarcoma • Most common bone cancer in this age group. • Peaks during the adolescent growth spurt (10–20 years). • Most often arises in the long bones near growth plates, especially around the knee (distal femur, proximal tibia) and upper arm (proximal humerus). • Ac…	144	1	4	4
3	In which age group does chondrosarcoma most commonly occur?	Chondrosarcoma most commonly occurs in middle-aged and older adults, typically between 40 and 70 years of age. • It is rare in children and adolescents. • The incidence increases steadily with age, and it is the most common primary bone sarcoma in adults over 40. • Usual sites: pelvis, proximal femur, proximal humerus, and ribs. 📌 Answer: Chondrosarcoma most commonly occurs in adults aged 40–70 y…	88	1	3	3		Chondrosarcoma most commonly occurs in adults, typically between 30 and 60 years of age. • It is rare in children and adolescents. • Unlike osteosarcoma and Ewing sarcoma (which peak in the teenage years), chondrosarcoma is primarily a cancer of middle-aged and older adults. • According to the American Cancer Society and Cancer Research UK, it is the most common primary bone cancer in adults and …	125	1	2	1
4	Which populations are affected by osteosarcoma and Ewing sarcoma?	Great question — these two tumors have distinct epidemiologic patterns. ________________________________________ Osteosarcoma • Age group: o Most common in children, adolescents, and young adults, especially during periods of rapid growth. o Peak incidence: 10–20 years. o Smaller second peak in older adults (often associated with Paget’s disease of bone or prior radiation). • Population character…	197	1	4	4		Great question — osteosarcoma and Ewing sarcoma affect different populations, and this distinction is clinically important. Here’s a structured breakdown: ________________________________________ Osteosarcoma • Age group: o Most common in children, adolescents, and young adults, particularly during the adolescent growth spurt (10–20 years). o Has a smaller second peak in incidence among older adu…	274	1	4	4
5	Does chordoma more commonly affect males or females? What is the peak age group for its onset?	Chordoma has quite a distinctive epidemiology compared to osteosarcoma, chondrosarcoma, and Ewing sarcoma. ________________________________________ Sex distribution • More common in males than females. • Male-to-female ratio ≈ 2:1. ________________________________________ Age distribution • Peak age at onset: 50–70 years (middle-aged to older adults). • Very rare in children and young adults (tho…	107	2	3	3		Good question — chordoma is a rare primary malignant bone tumor that arises from remnants of the notochord. Its epidemiology is distinct from osteosarcoma, Ewing sarcoma, and chondrosarcoma. ________________________________________ Sex Distribution • More common in males than in females. • Male-to-female ratio is about 2:1 in most series. ________________________________________ Age Distribution …	142	1	3	3
6	Which two genes' rearrangements are associated with Ewing sarcoma?	Ewing sarcoma is characterized by specific chromosomal translocations that generate fusion oncogenes. 🔑 The two key genes most commonly involved are: 1. EWSR1 (Ewing sarcoma RNA binding protein 1) o Located on chromosome 22q12. o The central gene in almost all Ewing sarcoma translocations. 2. FLI1 (Friend leukemia virus integration 1) o Located on chromosome 11q24. o The most common partner gene,…	140	1	4	4		Ewing sarcoma is defined by characteristic chromosomal translocations that create fusion oncogenes. The two most common gene rearrangements involve: ________________________________________ 1. EWSR1 (Ewing Sarcoma RNA-binding protein 1) • Located on chromosome 22q12. • Most common fusion partner in Ewing sarcoma. • Over 85–90% of Ewing sarcomas involve EWSR1 rearrangements. ______________________…	164	1	4	4
7	Is Li-Fraumeni syndrome characterized by germline gene mutations?	Yes. Li-Fraumeni syndrome (LFS) is characterized by germline mutations, most commonly in the TP53 tumor suppressor gene (chromosome 17p13.1). • Inheritance: Autosomal dominant. • Other genes: Rarely, germline mutations in CHEK2 have also been reported. • Clinical consequence: Because the mutation is present in the germline, all cells carry the defective gene, leading to a markedly increased lifet…	103	2	4	4		Yes — Li-Fraumeni syndrome (LFS) is indeed characterized by germline gene mutations. ________________________________________ ✅ Key Facts • Main gene involved: o TP53 (tumor suppressor gene, chromosome 17p13.1). o About 70–80% of families meeting classic LFS criteria have a germline TP53 mutation. • Mechanism: o Inherited (germline) TP53 mutations impair the p53 protein’s ability to regulate the …	159	2	4	4
8	What is the most common second primary malignant tumor in patients with a history of retinoblastoma?	Great question — this is a classic association in oncology genetics. ________________________________________ Retinoblastoma & Second Malignancies • Patients with heritable (germline) retinoblastoma carry a germline RB1 tumor suppressor gene mutation. • This predisposes them to second primary malignant tumors (SPMTs) later in life. • The most common second malignancy in these patients is: 👉 Osteo…	115	2	4	4		Excellent question — this comes up often in oncology and genetics. ________________________________________ ✅ Answer The most common second primary malignant tumor in patients with a history of hereditary retinoblastoma is osteosarcoma. ________________________________________ 🔎 Explanation • Hereditary retinoblastoma is caused by germline mutations in the RB1 tumor suppressor gene. • Survivors w…	151	2	4	4
9	Which germline mutation of the retinoblastoma gene is associated with osteosarcoma?	The germline mutation of the RB1 (retinoblastoma) gene that is associated with osteosarcoma is a loss-of-function mutation (inactivating mutation) in one allele of RB1. • Individuals with heritable retinoblastoma (germline RB1 mutation) carry a defective RB1 allele in all cells. • A "second hit" (Knudson’s two-hit hypothesis) in somatic cells leads to tumorigenesis. • These patients not only deve…	133	1	4	4		Great question — this is a classic link between hereditary cancer genetics and bone tumors. ________________________________________ ✅ Answer The germline mutation in the RB1 tumor suppressor gene (located on chromosome 13q14) is associated with osteosarcoma. ________________________________________ 🔎 Details • Hereditary retinoblastoma arises from a germline RB1 mutation, followed by a second so…	170	1	4	4
10	Is it possible for some patients with Ewing sarcoma and osteosarcoma diagnosed with metastatic disease to be cured?	Yes — cure is possible, but it depends strongly on the tumor type, site, and response to therapy. ________________________________________ Osteosarcoma • Metastatic presentation: o ~15–20% of patients present with metastases (most commonly to the lung, less often to bone). • Prognosis: o Historically poor, but long-term survival is achievable in selected cases. o Best outcomes are in patients wit…	218	2	4	4		Yes — although prognosis is generally worse when Ewing sarcoma or osteosarcoma is diagnosed at the metastatic stage, cure is still possible in some patients. ________________________________________ 🔎 Osteosarcoma • Prognosis with localized disease: ~60–70% 5-year survival. • With metastases at diagnosis: o Overall survival drops to ~20–30%. o Patients with isolated pulmonary metastases who under…	242	2	4	4
11	What percentage of all cancers do primary bone cancers account for?	Primary bone cancers account for a small percentage of all cancers. Specifically, they represent about 0.2% of all cancers. The most common primary bone cancer is osteosarcoma, though other types include chondrosarcoma and Ewing's sarcoma. While these cancers are rare, they tend to be more common in children, adolescents, and young adults compared to other age groups.	57	2	4	4		Primary bone cancers are quite rare compared to other types of cancer. They account for approximately 0.2% to 0.3% of all cancers. This includes cancers like osteosarcoma, Ewing's sarcoma, and chondrosarcoma, which primarily originate in the bones. In terms of cancer types overall, primary bone cancers are relatively uncommon, but they are especially significant in younger populations, with osteo…	71	2	4	4
12	What is the approximate 5-year survival rate for all types of primary bone cancers?	The 5-year survival rate for primary bone cancers can vary widely depending on the type of cancer, its stage at diagnosis, and other factors like age and overall health. On average, the 5-year survival rate for all types of primary bone cancers is approximately 70%. Here are the survival rates for some of the most common types of primary bone cancers: 1. Osteosarcoma: The 5-year survival rate for…	182	1	4	3		The 5-year survival rate for all types of primary bone cancers varies depending on factors such as the type of cancer, stage at diagnosis, and response to treatment. However, for all primary bone cancers combined, the approximate 5-year survival rate is around 70%. This rate is a general estimate and can differ significantly based on the specific type of bone cancer: • Osteosarcoma: The 5-year su…	192	2	4	3
13	Primary bone tumors and selected metastatic tumors should be evaluated and treated by a multidisciplinary team of physicians with demonstrated expertise in the management of these tumors. What does the core team include at a minimum?	The management of primary bone tumors and metastatic bone cancers requires a highly specialized, multidisciplinary approach to ensure the best outcomes. At a minimum, the core team for evaluating and treating these tumors typically includes the following healthcare professionals: 1. Orthopedic Oncologist: This specialist focuses on the surgical treatment of bone cancers. They perform surgeries su…	370	2	4	4		The core multidisciplinary team for the evaluation and treatment of primary bone tumors and selected metastatic bone tumors should include healthcare professionals with specialized expertise in various aspects of care. At a minimum, the team should consist of the following members: 1. Orthopedic Oncologist (or Surgical Oncologist): o Responsible for diagnosing and surgically managing primary bone…	431	2	4	4
14	Is it necessary for all patients with suspected osteosarcoma to undergo complete staging evaluation before biopsy?	Yes, complete staging evaluation is generally recommended before biopsy for patients with suspected osteosarcoma. This approach is important for several reasons: 1. Assessing for Metastatic Disease: Osteosarcoma, especially in adults, has a tendency to metastasize early, most commonly to the lungs and occasionally to other bones. Staging helps determine whether the cancer is localized to the bone…	408	2	4	4		Yes, complete staging evaluation is generally recommended before biopsy for patients with suspected osteosarcoma. Staging is crucial for determining the extent of the disease, which helps guide the treatment approach, including whether surgery or chemotherapy should be used, and what the overall prognosis is. Here are the key reasons why staging is important before biopsy: 1. Assessment of Metast…	392	1	4	4
15	What is the most accurate examination method for primary bone cancers?	The most accurate examination method for diagnosing primary bone cancers involves a combination of imaging techniques and histopathological evaluation. No single method is sufficient on its own to fully evaluate bone tumors. Instead, a multi-step approach is typically used to assess both the primary tumor and potential metastases. Here are the most commonly used and accurate diagnostic methods: 1…	720	2	2	2		The most accurate and comprehensive examination methods for diagnosing and staging primary bone cancers involve a combination of imaging techniques and biopsy to confirm the diagnosis and assess the extent of the disease. Here's an overview of the most commonly used and accurate methods: 1. Magnetic Resonance Imaging (MRI) • Most accurate for soft tissue involvement: MRI is the best modality for …	632	2	2	2
Ewing Sarcoma
16	What are the characteristic gene fusions in Ewing sarcoma?	Ewing sarcoma is defined by characteristic chromosomal translocations that generate fusion oncogenes. ________________________________________ 🔑 Characteristic Gene Fusions in Ewing Sarcoma 1. EWSR1–FLI1 o t(11;22)(q24;q12) o Accounts for ~85–90% of cases. o Fusion of EWSR1 (22q12) with FLI1 (11q24), an ETS family transcription factor. o This is the pathognomonic fusion for most Ewing sarcomas. 2…	154	1	4	4		Ewing sarcoma is molecularly defined by characteristic chromosomal translocations, which result in fusion oncogenes that drive tumor development. ________________________________________ 🔑 Characteristic Gene Fusions in Ewing Sarcoma 1. EWSR1–FLI1 • t(11;22)(q24;q12) • Fusion between EWSR1 (22q12) and FLI1 (11q24). • Present in ~85% of cases → the hallmark fusion of Ewing sarcoma. • Produces an a…	191	1	4	4
17	What is the most common primary site of Ewing Sarcoma?	Ewing sarcoma most often arises in the long bones and pelvis. ________________________________________ 📍 Most Common Primary Sites • Pelvis – the single most common site overall. • Femur – especially the diaphysis (shaft) of long bones. • Other frequent sites: o Tibia o Humerus o Ribs o Vertebrae ________________________________________ ✅ Answer The most common primary site of Ewing sarcoma is th…	88	1	4	4		The most common primary site of Ewing Sarcoma is the long bones of the extremities and the pelvis. • Within long bones, the femur (especially the diaphysis or mid-shaft) is the single most frequently involved site. • The pelvis is the second most common location, followed by other long bones such as the tibia and humerus. • Less frequently, Ewing Sarcoma can arise in flat bones (e.g., ribs, scapu…	123	2	4	4
18	After primary treatment for Ewing Sarcoma, is local control therapy and adjuvant therapy required for all patients?	Excellent and important question — because treatment for Ewing sarcoma is always multimodal. ________________________________________ 🔑 Principles of Treatment 1. Systemic (primary) therapy: o Almost all patients receive multi-agent chemotherapy upfront. o This addresses both the primary tumor and occult micrometastatic disease. 2. Local control therapy: o Required for all patients. o Options:  …	168	2	4	4		Great question — this goes to the heart of how Ewing sarcoma is managed. ________________________________________ 🔑 General Principles of Treatment Ewing sarcoma is treated with multimodality therapy: 1. Systemic chemotherapy (primary treatment) 2. Local control (surgery and/or radiotherapy) 3. Adjuvant/continuation chemotherapy ________________________________________ 🧾 After Primary (Induction)…	241	2	4	4
19	What is the preferred treatment regimen for patients with localized Ewing Sarcoma?	For localized Ewing sarcoma, the preferred treatment is a multimodal regimen that combines systemic chemotherapy with local control (surgery and/or radiotherapy). ________________________________________ 🔑 Standard Treatment Regimen 1. Induction (neoadjuvant) chemotherapy o Goal: shrink the primary tumor, treat micrometastatic disease, and improve surgical resectability. o Preferred regimen: alte…	175	1	4	4		For localized Ewing sarcoma, the preferred approach is multimodality therapy, because chemotherapy alone is not curative. Here’s the standard regimen: ________________________________________ 🔑 Preferred Treatment Regimen (Localized Ewing Sarcoma) 1. Induction (Neoadjuvant) Chemotherapy • Purpose: shrink tumor, treat micrometastatic disease early, assess chemosensitivity. • Standard regimen (Nort…	213	1	4	4
20	For Ewing Sarcoma patients who have undergone wide resection with negative margins, can adjuvant chemotherapy alone be used?	Yes — but with an important nuance. ________________________________________ 🔑 Local Control in Ewing Sarcoma • Wide resection with negative margins provides excellent local control. • In such cases, radiotherapy is not required, since it adds toxicity without additional benefit. ________________________________________ 🔑 Systemic Control • Even after complete surgical resection, adjuvant (postop…	139	1	4	4		Excellent and very clinically relevant question. ________________________________________ 🔎 Principle Ewing sarcoma is considered a systemic disease at diagnosis, even when localized. Therefore, chemotherapy alone is not sufficient — local control of the primary tumor is mandatory in addition to systemic treatment. ________________________________________ 🧾 After Wide Resection with Negative Marg…	188	2	4	4
21	What are the treatment options for patients with relapsed or refractory Ewing Sarcoma?	Relapsed or refractory Ewing sarcoma is challenging to treat, but there are established and emerging options. Management depends on prior therapy, site of relapse, and patient condition. ________________________________________ 🔑 Treatment Options 1. Chemotherapy (salvage regimens) • Commonly used combinations include: o Topotecan + Cyclophosphamide o Irinotecan + Temozolomide (± vincristine) o G…	278	2	4	4		This is an important and challenging clinical scenario — outcomes for relapsed or refractory (R/R) Ewing sarcoma are significantly worse than for newly diagnosed localized disease, but there are several evidence-based treatment options. ________________________________________ 🔑 General Principles • Prognosis is poor: o Isolated pulmonary relapse, >2 years from diagnosis → better outcome. o Early…	327	2	4	4
22	Should all patients with relapsed and metastatic Ewing Sarcoma be considered for participation in clinical trials exploring new treatment methods?	Yes ✅ — all patients with relapsed or metastatic Ewing sarcoma should be considered for clinical trial enrollment whenever possible. ________________________________________ 🔑 Rationale • Prognosis is poor with standard salvage therapy. o Long-term survival after relapse is usually <20%, and even lower in those with bone/bone marrow metastases. • Standard regimens (e.g., topotecan/cyclophosphamid…	156	2	4	4		Yes — all patients with relapsed or metastatic Ewing sarcoma should be considered for clinical trial enrollment whenever feasible. ________________________________________ 🔎 Rationale • Standard salvage options have limited efficacy: o Conventional salvage chemotherapy regimens (topotecan/cyclophosphamide, irinotecan/temozolomide, gemcitabine/docetaxel, high-dose ifosfamide) achieve only short-li…	217	1	4	4
23	Can FUS substitute for EWSR1 to form fusion transcripts without EWSR1 rearrangement?	Yes, FUS (Fused in Sarcoma) can substitute for EWSR1 in forming fusion transcripts without EWSR1 rearrangement, particularly in the context of Ewing sarcoma-like tumors. Both EWSR1 and FUS are part of the TET (TET-like) gene family and encode RNA-binding proteins involved in transcriptional regulation, and they share functional and structural similarities. This allows FUS to form fusion proteins …	379	1	4	4		Yes, FUS (Fused in Sarcoma) can indeed substitute for EWSR1 (Ewing sarcoma breakpoint region 1) in the formation of fusion transcripts, but this occurs in a specific subset of cancers. Both EWSR1 and FUS are genes located on chromosome 11, and they both encode RNA-binding proteins that can form fusion genes with ETS family transcription factors, which is characteristic of certain sarcomas, partic…	353	1	4	4
24	What is the cell surface glycoprotein that is a characteristic of Ewing sarcoma?	The cell surface glycoprotein that is characteristic of Ewing sarcoma is CD99 (also known as MIC2). Key Features of CD99 in Ewing Sarcoma: 1. Expression: o CD99 is a transmembrane glycoprotein expressed on the surface of Ewing sarcoma cells. o It is considered a diagnostic marker for Ewing sarcoma because it is expressed strongly in nearly all cases of the disease. o CD99 is also expressed in a v…	311	3	4	4		The cell surface glycoprotein that is characteristic of Ewing sarcoma is CD99 (also known as MIC2). Key Points about CD99: • CD99 is a cell surface glycoprotein that is commonly expressed on Ewing sarcoma cells, and its expression is a diagnostic marker for this tumor. • It is found in high amounts on the surface of Ewing sarcoma cells and plays a role in cell adhesion, migration, and survival. •…	263	1	4	4
25	When Ewing sarcoma occurs in a long bone, which is the most common affected site?	When Ewing sarcoma occurs in a long bone, the most common affected site is the diaphysis (the shaft) of the femur. Key Points: 1. Femur: o The femur (thigh bone) is the most frequent long bone involved in Ewing sarcoma. o Specifically, the diaphyseal region of the femur is commonly affected, though tumors can also arise in the metaphysis or epiphysis in some cases. 2. Other Common Long Bone Sites…	234	2	4	4		When Ewing sarcoma occurs in a long bone, the most common affected site is the diaphysis (the shaft) of the femur (thigh bone), followed by the tibia (shin bone). These sites are most frequently involved in Ewing sarcoma, particularly in the lower extremities. Most Common Affected Sites in Long Bones: 1. Femur (thigh bone) – The most common long bone affected, particularly in the diaphyseal (shaf…	286	2	4	4
26	What are the imaging findings of Ewing sarcoma?	The imaging findings of Ewing sarcoma typically include a combination of X-ray, MRI, CT scan, and sometimes bone scans. These imaging modalities provide essential information about the tumor's location, size, bone involvement, and potential metastases. Below are the key imaging features associated with Ewing sarcoma: 1. X-ray (Plain Radiographs) • Lytic Bone Lesion: The tumor typically presents a…	720	1	4	4		The imaging findings of Ewing sarcoma are characteristic and can help in the diagnosis and staging of the tumor. The imaging modalities most commonly used include X-rays, MRI, CT scans, bone scans, and PET scans. Below are the key imaging findings associated with Ewing sarcoma: 1. X-ray (Plain Radiography): • Lytic bone lesion: Ewing sarcoma typically appears as a lytic (bone-destroying) lesion o…	773	2	4	4
27	What are the clinical manifestations of Ewing sarcoma that differ from other bone sarcomas?	Ewing sarcoma presents with a distinct set of clinical manifestations that can help differentiate it from other bone sarcomas like osteosarcoma or chondrosarcoma. While the signs and symptoms of Ewing sarcoma may overlap with other bone malignancies, there are some unique features and patterns that set it apart. Key Clinical Manifestations of Ewing Sarcoma: 1. Age of Onset: o Ewing sarcoma most c…	827	2	4	4		The clinical manifestations of Ewing sarcoma (ES) have some distinctive features that differentiate it from other types of bone sarcomas, such as osteosarcoma, chondrosarcoma, and fibrosarcoma. These features primarily include the age of onset, tumor location, and associated systemic symptoms. Below are the key clinical manifestations that help distinguish Ewing sarcoma: 1. Age of Onset: • Ewing …	909	1	4	4
28	What do the important indicators of favorable prognosis for Ewing sarcoma include?	Several factors are associated with a favorable prognosis in Ewing sarcoma, meaning that patients with these characteristics tend to have better outcomes, including higher survival rates and more favorable responses to treatment. Key indicators of favorable prognosis for Ewing sarcoma include: 1. Localized Disease (No Metastasis at Diagnosis) • Localized disease is one of the most important facto…	818	2	4	4		Several important factors contribute to a favorable prognosis for Ewing sarcoma. These factors are related to the tumor's characteristics, the extent of the disease, and how well the patient responds to treatment. Here are the key indicators of a favorable prognosis: 1. Localized Disease (No Metastasis): • Localized disease—where the tumor is confined to its primary site and has not spread to dis…	854	2	4	4
29	Is the prognosis of Ewing sarcoma in the spine and sacrum better or worse than that in other sites?	The prognosis of Ewing sarcoma in the spine and sacrum is generally worse than that in other sites, such as the extremities (e.g., femur, tibia, humerus). Tumors located in these areas present unique challenges that negatively impact treatment outcomes. Factors Contributing to Worse Prognosis in Spine and Sacrum: 1. Difficult Surgical Resection: o Spinal and sacral tumors are often difficult to s…	673	1	4	4		The prognosis of Ewing sarcoma in the spine and sacrum is generally worse compared to other sites, such as the limb bones or pelvis. The more challenging aspects of Ewing sarcoma in these areas make treatment more complex and associated with a poorer outcome. Factors Contributing to Worse Prognosis in the Spine and Sacrum: 1. Difficult Surgical Access: o Tumors in the spine and sacrum are often l…	540	2	4	4
30	What are the most common metastatic sites of Ewing sarcoma?	The most common metastatic sites of Ewing sarcoma are: 1. Lungs: • Lung metastases are the most common site of spread for Ewing sarcoma, occurring in up to 60-70% of cases with metastasis at diagnosis or at relapse. • Lung metastases are typically microscopic and may not be immediately detectable without chest CT scans or PET scans. • Metastatic disease in the lungs tends to develop early, which …	455	1	4	4		Of course. The pattern of metastasis in Ewing sarcoma is characteristic and critically important for staging and prognosis. The **most common sites of metastasis for Ewing sarcoma**, in order of frequency, are: ### 1. The Lungs * **This is the most frequent site of distant spread.** Up to 80-90% of patients with metastatic disease at diagnosis will have lung involvement. * **Reason:** The lungs a…	447	2	4	4
31	Among patients with metastatic Ewing sarcoma, which metastatic site is associated with the highest survival rate?	Among patients with metastatic Ewing sarcoma, lung metastases are typically associated with the highest survival rate, particularly when the metastases are limited and detected early. Why Lung Metastases Have a Better Prognosis: 1. Responds Well to Chemotherapy: o Lung metastases tend to respond better to chemotherapy compared to other metastatic sites, such as bone or bone marrow. This is partly…	442	2	4	4		Among patients with metastatic Ewing sarcoma, lung metastasis is generally associated with the highest survival rate, compared to metastasis to other sites like the bone, bone marrow, or soft tissues. Key Points: 1. Lung Metastasis: o Lung metastases are the most common type of metastatic spread in Ewing sarcoma. Patients with isolated lung metastasis (i.e., no other distant organ involvement) te…	421	2	4	4
32	Is the survival rate of patients with Ewing sarcoma primary in the pelvic bones higher than that of patients with lesions in the distal bones of the extremities?	No, the survival rate of patients with Ewing sarcoma in the pelvic bones is generally lower than that of patients with lesions in the distal bones of the extremities (such as the femur, tibia, or humerus). Key Reasons for the Difference in Survival Rates: 1. Surgical Resection Challenges: o Pelvic tumors are typically more difficult to surgically resect than tumors located in the distal bones of …	615	1	4	4		The survival rate of patients with Ewing sarcoma primary in the pelvic bones is generally lower compared to those with lesions in the distal bones of the extremities, such as the femur or tibia. Several factors contribute to this difference in prognosis, primarily related to tumor location, treatment challenges, and surgical resectability. Key Factors for Lower Survival in Pelvic Ewing Sarcoma: 1…	625	1	4	4
33	What is the treatment protocol that all patients with Ewing sarcoma should follow?	The treatment protocol for Ewing sarcoma typically involves multimodal therapy that combines chemotherapy, surgery, and radiation therapy. The exact treatment plan can vary depending on factors such as the location, size, metastasis status, age of the patient, and the tumor’s response to initial therapy. However, the general treatment approach follows several key principles: 1. Chemotherapy • Che…	796	1	4	4		The treatment of Ewing sarcoma typically follows a multi-modality approach that includes chemotherapy, surgery, and/or radiotherapy. The exact treatment protocol can vary depending on the tumor location, metastasis, age of the patient, and the tumor's response to therapy. However, there are general principles that guide treatment for all patients with Ewing sarcoma. Here's an overview of the stan…	936	1	4	4
34	Patients with Ewing sarcoma who have stable or improved disease after initial treatment should receive local control therapy. What do the local control options include?	For patients with Ewing sarcoma who have stable or improved disease after initial treatment (typically chemotherapy), the goal of local control therapy is to manage the primary tumor and prevent local recurrence. Local control options are critical to ensuring that the tumor does not return or spread to nearby tissues, particularly when surgery alone is not sufficient or feasible. The primary loca…	934	2	4	4		For patients with Ewing sarcoma who have stable or improved disease after initial chemotherapy, local control therapy is essential to manage the primary tumor and reduce the risk of local recurrence. Local control therapies aim to eliminate residual disease at the primary site and are typically used in conjunction with systemic chemotherapy. The main local control options for Ewing sarcoma includ…	697	2	4	4
Osteosarcoma
35	What are the three histological subtypes of osteosarcoma?	Osteosarcoma is classified into several histological subtypes, but the three main (conventional) subtypes are based on the predominant type of extracellular matrix produced by the malignant cells: ________________________________________ 🔑 Three Major Histological Subtypes of Conventional Osteosarcoma 1. Osteoblastic osteosarcoma o Most common subtype. o Malignant osteoblasts produce abundant ost…	151	1	2	3		Osteosarcoma is a malignant bone tumor in which tumor cells produce osteoid (immature bone). Histologically, conventional (high-grade) osteosarcoma has three main subtypes, classified by the predominant type of extracellular matrix produced: ________________________________________ 🔎 Three Histological Subtypes of Conventional Osteosarcoma 1. Osteoblastic osteosarcoma o Most common subtype. o Cha…	170	2	2	3
36	What are the common predilection sites of high-grade intramedullary osteosarcoma?	High-grade intramedullary osteosarcoma (the classic/conventional form of osteosarcoma) shows a strong predilection for the metaphyseal regions of long bones — the sites of most active bone growth in adolescents. ________________________________________ 📍 Common Predilection Sites 1. Distal femur – the single most common site. 2. Proximal tibia – around the knee, second most common. 3. Proximal hu…	121	1	4	4		High-grade intramedullary osteosarcoma (also called conventional osteosarcoma) shows a very strong anatomic predilection. ________________________________________ 🔎 Common Predilection Sites • Metaphyses of long bones (most common overall). o Distal femur → ~40% of cases. o Proximal tibia → ~20%. o Proximal humerus → ~10%. • Together, these around-the-knee locations (distal femur + proximal tibia…	140	2	4	4
37	What is the predilection site of parosteal osteosarcoma?	Parosteal osteosarcoma is a low-grade surface osteosarcoma that arises from the outer periosteal surface of bone. ________________________________________ 📍 Predilection Site • Posterior aspect of the distal femur → by far the most common site. • Other, less common sites: proximal tibia, proximal humerus, and mandible. ________________________________________ ✅ Answer: The classic predilection si…	81	1	4	4		Parosteal osteosarcoma is a low-grade surface osteosarcoma that arises from the outer periosteal surface of bone (not intramedullary). ________________________________________ 🔎 Predilection Site • Posterior aspect of the distal femur → most common site (≈ 60% of cases). • Other, less frequent sites: o Proximal tibia o Proximal humerus o Mandible and other flat bones (rare). _____________________…	102	1	4	4
38	What is the most common predilection site of periosteal osteosarcoma?	Periosteal osteosarcoma is an intermediate-grade surface osteosarcoma that arises from the inner layer of the periosteum. ________________________________________ 📍 Most Common Predilection Site • Diaphyseal region of the tibia (especially the mid-shaft of the tibia) is the most common site. • Other less frequent sites: femur, humerus, and other long bones. _______________________________________…	88	2	1	1		Periosteal osteosarcoma is an intermediate-grade surface osteosarcoma that arises from the inner layer of the periosteum, typically without medullary involvement at diagnosis. ________________________________________ 🔎 Most Common Predilection Site • Diaphyseal region of the tibia → most common site. • Other less frequent sites: o Femur (especially mid-shaft) o Humerus • Unlike parosteal osteosar…	110	2	1	1
39	What is the main treatment modality for patients with low-grade (intramedullary and surface types) osteosarcoma and periosteal lesions?	Great question — treatment strategy depends a lot on tumor grade and subtype. ________________________________________ 🔑 Low-grade Osteosarcoma (intramedullary or surface types such as parosteal) • Main treatment modality: Wide surgical excision with adequate margins. • Chemotherapy: o Generally not required if the tumor is truly low-grade and margins are negative. o If the low-grade lesion under…	163	1	4	4		Great question — management differs between low-grade osteosarcomas and the classic high-grade conventional type. ________________________________________ 🔎 Main Treatment Modality Low-grade intramedullary osteosarcoma • Main treatment: Wide surgical resection with negative margins. • Chemotherapy is generally not required, unless the tumor shows areas of high-grade dedifferentiation. ___________…	162	1	4	4
40	What is the preferred treatment modality for patients with high-grade osteosarcoma?	For high-grade osteosarcoma, the treatment must be multimodal because surgery alone is inadequate due to the high risk of micrometastatic disease at presentation. ________________________________________ 🔑 Preferred Treatment Modality 1. Neoadjuvant (preoperative) chemotherapy o Given first to shrink the tumor, improve chances of limb-sparing surgery, and treat micrometastases. o Standard regimen…	166	2	4	4		For high-grade osteosarcoma (the classic conventional osteosarcoma), cure requires a multimodality approach — surgery alone is insufficient. ________________________________________ 🔑 Preferred Treatment Modality 1. Neoadjuvant (Preoperative) Chemotherapy • Given first to: o Treat micrometastatic disease early. o Shrink the primary tumor and facilitate surgery. o Provide histologic response data …	186	2	4	4
41	Is radiotherapy or adjuvant chemotherapy recommended for patients with osteosarcoma that remains unresectable after neoadjuvant chemotherapy?	Excellent and very practical question. ________________________________________ 🔑 Principles in Unresectable High-Grade Osteosarcoma • Surgery with negative margins is the cornerstone of cure. • When the tumor remains unresectable even after neoadjuvant chemotherapy, prognosis is poor. • In this setting: 1. Adjuvant chemotherapy • Still recommended, because osteosarcoma is considered a systemic d…	189	2	4	4		Excellent question — this addresses the difficult situation of unresectable osteosarcoma after induction therapy. ________________________________________ 🔎 Standard Principle • Surgery is the cornerstone of cure in osteosarcoma. • Without complete surgical resection, long-term survival is extremely poor, even with intensive chemotherapy or radiotherapy. ________________________________________ 🧾…	226	1	4	4
42	For patients with osteosarcoma who have resectable metastases (lung, viscera, or bone) at initial diagnosis, is wide resection of the primary tumor recommended after neoadjuvant chemotherapy?	Yes ✅ — in patients with osteosarcoma who present with resectable metastases at initial diagnosis (lung, viscera, or bone), the treatment strategy still follows a curative-intent multimodal approach. ________________________________________ 🔑 Rationale • Even with metastatic disease, some patients can achieve long-term survival or cure, especially if: o All metastatic sites are completely resecta…	220	1	4	4		Yes — in patients with osteosarcoma who present with resectable metastases at initial diagnosis, the standard approach still includes wide resection of the primary tumor after neoadjuvant chemotherapy, provided complete surgical removal of both the primary tumor and all metastatic lesions is feasible. ________________________________________ 🔎 Rationale • Systemic chemotherapy treats micrometasta…	217	1	4	4
43	Should ablation be considered for osteosarcoma patients who are unable to undergo resection of pulmonary metastases?	Yes — ablation can be considered in osteosarcoma patients with pulmonary metastases who are not candidates for surgical resection. ________________________________________ 🔑 Rationale • Complete removal or destruction of all metastatic lesions is critical for long-term survival in metastatic osteosarcoma. • Surgical metastasectomy remains the gold standard. • If surgery is not feasible (due to me…	198	1	4	4		Yes — ablation can be considered for osteosarcoma patients with pulmonary metastases when surgical resection is not feasible. ________________________________________ 🔎 Context • Standard of care for pulmonary metastases in osteosarcoma = complete surgical metastasectomy (often wedge resections). • Long-term survival is mainly seen in patients where all pulmonary metastases can be resected. • Som…	207	1	4	4
44	What is the most common primary malignant bone tumor in children and young adults?	The most common primary malignant bone tumor in children and young adults is osteosarcoma. Key Facts about Osteosarcoma: • Osteosarcoma is a primary bone malignancy that typically arises in the long bones, especially around the knee (distal femur, proximal tibia), although it can occur in other bones. • It most commonly affects children, adolescents, and young adults between the ages of 10 and 20…	338	2	4	4		The most common primary malignant bone tumor in children and young adults is osteosarcoma. It typically affects individuals between the ages of 10 and 30 years, with a peak incidence during the adolescent growth spurt (around 15-19 years). Key Points about Osteosarcoma: • Incidence: Osteosarcoma accounts for approximately 35% of all primary bone cancers in children and adolescents. • Location: Th…	286	1	4	4
45	What is the age distribution of osteosarcoma incidence?	The incidence of osteosarcoma follows a distinct age distribution, with the highest frequency observed in two main age groups: 1. Adolescents and Young Adults (10-20 years old) • Osteosarcoma is most commonly diagnosed during adolescence, with a peak incidence in teenagers and young adults between the ages of 10 and 20 years. This is the primary age group affected by osteosarcoma, accounting for …	413	1	4	4		The age distribution of osteosarcoma incidence follows a bimodal pattern, meaning it peaks at two different age groups. These age groups are associated with distinct phases of life: childhood/adolescence and adulthood. 1. First Peak (Adolescence and Early Childhood): • Age Range: 10-19 years (peaking around 15-19 years). • This is the primary peak of osteosarcoma incidence, coinciding with the ad…	362	1	4	4
46	Is parosteal osteosarcoma a high-grade lesion or a low-grade lesion?	Parosteal osteosarcoma is typically considered a low-grade lesion compared to other forms of osteosarcoma, such as conventional osteosarcoma. Key Characteristics of Parosteal Osteosarcoma: 1. Low-Grade Nature: o Parosteal osteosarcoma is generally classified as a low-grade osteosarcoma. It tends to grow more slowly and has a better prognosis than the high-grade osteosarcomas, which are more aggre…	352	2	4	4		Parosteal osteosarcoma is generally considered a low-grade osteosarcoma, but it is still a malignant bone tumor. It is a subtype of osteosarcoma that typically has a better prognosis than other high-grade osteosarcoma variants. Key Characteristics of Parosteal Osteosarcoma: 1. Grade: o Low-grade: Parosteal osteosarcoma is considered a low-grade malignant lesion, meaning it tends to grow more slow…	341	1	4	4
47	What are the most common early symptoms of osteosarcoma?	The most common early symptoms of osteosarcoma are often nonspecific and can resemble other conditions, making diagnosis challenging in the initial stages. However, the following symptoms are frequently reported in patients with osteosarcoma: 1. Pain • Pain is the most common symptom and is often the first sign of osteosarcoma. • The pain tends to be deep, persistent, and may worsen at night or w…	580	2	4	4		The most common early symptoms of osteosarcoma can vary depending on the tumor's location, but generally, they are often nonspecific and can be easily mistaken for other less serious conditions, especially in the early stages. Common symptoms typically include: 1. Pain: • Localized pain at the site of the tumor is the most common early symptom. This pain often starts as mild and can become progre…	630	2	4	4
48	What do the important prognostic factors include for patients with osteosarcoma of the extremities and trunk?	The prognosis for patients with osteosarcoma of the extremities and trunk is influenced by several key prognostic factors. These factors are critical for determining the likelihood of recurrence, metastasis, and overall survival. Here are the most important prognostic factors for patients with osteosarcoma in these regions: 1. Tumor Size • Larger tumor size is associated with worse prognosis. Tum…	900	2	4	4		The prognosis for patients with osteosarcoma of the extremities and trunk is influenced by a number of important prognostic factors. These factors can help predict the likelihood of treatment success, recurrence, and overall survival. The key prognostic factors for osteosarcoma include: 1. Tumor Size: • Larger tumor size at diagnosis is generally associated with a worse prognosis. Tumors that are…	870	2	4	4
49	Which indicators in serum tests are identified as prognostic markers for patients with osteosarcoma?	In patients with osteosarcoma, certain serum markers can serve as prognostic indicators, helping to predict the patient's response to treatment, likelihood of metastasis, and overall survival. While serum tests are not always used in routine clinical practice as standalone predictors, they can provide valuable insight when combined with clinical and imaging findings. Here are the key serum marker…	863	1	4	4		In osteosarcoma, certain serum markers can serve as prognostic indicators, helping to predict the outcome of the disease, assess treatment response, and monitor for recurrence. These markers are typically measured through routine blood tests and can provide useful information alongside clinical evaluation, imaging, and histopathological findings. Below are the key serum markers identified as prog…	955	1	4	4
50	What is the correlation between the 5-year disease-free survival (DFS) of osteosarcoma patients and the relevant serum indicator?	The 5-year disease-free survival (DFS) in osteosarcoma patients is closely linked to several serum markers, which can provide insight into the tumor burden, response to therapy, and likelihood of recurrence. Some key serum indicators have been identified as prognostic markers that correlate with DFS. These markers reflect tumor behavior, chemotherapy response, and systemic effects of the disease,…	948	1	4	4		The 5-year disease-free survival (DFS) in osteosarcoma patients is significantly influenced by a variety of serum indicators. These markers are often associated with tumor burden, chemotherapy response, and metastatic potential, all of which can affect a patient's likelihood of remaining disease-free after treatment. Below is the correlation between several key serum indicators and the 5-year DFS…	919	2	4	4
51	What does the initial imaging examination for osteosarcoma include?	The initial imaging examination for osteosarcoma is crucial for diagnosing the tumor, assessing its extent, and determining the best approach for treatment. The key imaging modalities used in the initial workup of suspected osteosarcoma include X-rays, CT scans, and MRI. These imaging techniques help in evaluating the local tumor characteristics, bone involvement, and possible metastasis. 1. X-ra…	849	2	4	4		The initial imaging examination for osteosarcoma is crucial for diagnosis, localizing the tumor, assessing its extent, and evaluating potential metastasis. A comprehensive imaging approach typically includes the following: 1. X-ray (Radiographs): • First-line imaging: X-rays are the initial imaging modality used to assess bone tumors and are critical for identifying osteosarcoma. • Typical Findin…	909	2	4	4
52	What is the best imaging method to determine the extent of osteosarcoma invasion in bone and soft tissues, detect "skip" metastases, and evaluate the anatomic relationship with surrounding structures?	The best imaging method to determine the extent of osteosarcoma invasion in bone and soft tissues, detect "skip" metastases, and evaluate the anatomic relationship with surrounding structures is Magnetic Resonance Imaging (MRI). Why MRI is the Best Method for Osteosarcoma Staging: 1. Local Tumor Extent: o MRI is the gold standard for evaluating local tumor extent, as it provides high-resolution i…	643	2	4	4		The best imaging method to determine the extent of osteosarcoma invasion in bone and soft tissues, detect "skip" metastases, and evaluate the anatomic relationship with surrounding structures is Magnetic Resonance Imaging (MRI). Key Advantages of MRI for Osteosarcoma Assessment: 1. Evaluation of Tumor Extent (Bone and Soft Tissue): o MRI is the most effective imaging modality for assessing the lo…	555	1	4	4

## Sheet: GROK4
	Question	Response 1	The number of words	The times of thinking	Reviewer1	Reviewer2		Response 2	The number of words	The times of thinking(s)	Reviewer1	Reviewer2
Overview
1	In adults, what is the most common primary bone cancer?	The most common primary bone cancer in adults is chondrosarcoma.	10	25	4	4		Chondrosarcoma is the most common primary bone cancer in adults, accounting for approximately 40% of cases in this population. It typically arises from cartilage cells and is most frequently diagnosed in individuals aged 30 to 60 years, with an average age at diagnosis around 51. While osteosarcoma is the most common primary bone cancer overall (often due to its higher incidence in children and a…	69	14	4	4
2	In children and adolescents, what are the two most common types of bone cancer?	The two most common types of bone cancer in children and adolescents are osteosarcoma and Ewing sarcoma.	17	21	4	4		The two most common types of bone cancer in children and adolescents are osteosarcoma and Ewing sarcoma.	17	11	4	4
3	In which age group does chondrosarcoma most commonly occur?	Chondrosarcoma most commonly occurs in adults between the ages of 40 and 70.	13	24	3	3		Chondrosarcoma most commonly occurs in adults between the ages of 40 and 75.	13	20	3	3
4	Which populations are affected by osteosarcoma and Ewing sarcoma?	Osteosarcoma primarily affects children, teenagers, and young adults, with the highest incidence occurring between the ages of 10 and 30, especially during the teenage growth spurt. It can also occur in younger children and older adults, though less commonly. There is no strong racial or ethnic predisposition noted, but it is the most common primary bone cancer in these younger age groups. Ewing …	112	28	4	4		Osteosarcoma primarily affects children, adolescents, and young adults, with the highest incidence during the adolescent growth spurt (typically ages 10-19), accounting for about 5% of childhood tumors and an incidence rate of approximately 5.4 cases per million per year in individuals aged 0-19. It is more common in males than females, and males tend to have a worse prognosis. While it can occur…	183	53	4	4
5	Does chordoma more commonly affect males or females? What is the peak age group for its onset?	Chordoma more commonly affects males than females, with an overall male-to-female ratio of approximately 2:1. However, this varies by tumor location and age group; for example, skull base chordomas show an equal gender distribution, and in children or young adults, the incidence may be slightly higher in females. The peak age group for chordoma onset is adults between 40 and 70 years old, with th…	73	20	3	3		Chordoma more commonly affects males than females, with a male-to-female ratio typically ranging from 1.5:1 to 2:1. The peak age group for its onset is adults between 40 and 70 years, with mean or median ages at diagnosis often reported in the 50s and some sources noting the highest age-specific incidence rates in the 60s to 80s.	57	85	3	4
6	Which two genes' rearrangements are associated with Ewing sarcoma?	The rearrangements associated with Ewing sarcoma most commonly involve the EWSR1 gene (also referred to as EWS) on chromosome 22 and the FLI1 gene on chromosome 11, resulting in a t(11;22)(q24;q12) translocation that forms the EWSR1-FLI1 fusion gene. This fusion is present in over 90% of cases. A less common variant (5-10% of cases) involves EWSR1 and the ERG gene on chromosome 21, forming an EWS…	67	24	4	4		The most common genetic rearrangement associated with Ewing sarcoma is the fusion between the EWSR1 gene on chromosome 22 and the FLI1 gene on chromosome 11, occurring in approximately 85-90% of cases. The second most common involves EWSR1 fused with the ERG gene on chromosome 21, seen in about 5-10% of cases.	52	46	4	4
7	Is Li-Fraumeni syndrome characterized by germline gene mutations?	Yes, Li-Fraumeni syndrome is characterized by germline mutations in the TP53 gene, which predispose individuals to a high lifetime risk of developing multiple cancers.	24	19	4	4		Yes, Li-Fraumeni syndrome is characterized by germline mutations in the TP53 tumor suppressor gene.	14	11	4	4
8	What is the most common second primary malignant tumor in patients with a history of retinoblastoma?	Osteosarcoma is the most common second primary malignant tumor in patients with a history of retinoblastoma.	16	17	4	4		The most common second primary malignant tumor in patients with a history of retinoblastoma is osteosarcoma. This is particularly true for those with heritable retinoblastoma (germline RB1 mutations), who face a significantly elevated lifetime risk of second primaries compared to nonheritable cases. In heritable cases, sarcomas (especially bone sarcomas like osteosarcoma) predominate, while carci…	60	50	4	4
9	Which germline mutation of the retinoblastoma gene is associated with osteosarcoma?	Germline loss-of-function mutations in the RB1 gene are associated with an increased risk of osteosarcoma, particularly as a second primary malignancy in survivors of hereditary retinoblastoma. Low-penetrance germline RB1 variants can also lead to osteosarcoma without prior retinoblastoma.	38	53	4	4		Germline inactivating mutations in the RB1 gene (the retinoblastoma gene), particularly loss-of-function types such as frameshift, nonsense, missense, and splice variants, are associated with an increased risk of osteosarcoma, especially in hereditary retinoblastoma cases. Low-penetrance germline mutations in RB1 have been linked to osteosarcoma developing as a first primary malignancy without pr…	105	54	4	4
10	Is it possible for some patients with Ewing sarcoma and osteosarcoma diagnosed with metastatic disease to be cured?	Yes, it is possible for some patients with metastatic Ewing sarcoma to be cured, with long-term cure rates estimated at around 20-30% despite the generally poor prognosis. Similarly, some patients with metastatic osteosarcoma can be cured, particularly if the metastases (often in the lungs) can be surgically removed, though overall 5-year survival rates remain low at below 30-40%.	58	20	4	4		Yes, it is possible for some patients with metastatic Ewing sarcoma to be cured, particularly those who achieve complete remission through multimodal therapy including chemotherapy, surgery, and/or radiation, with long-term cure rates reported around 20-30%. Similarly, for metastatic osteosarcoma, cure is achievable in a subset of patients, especially when metastases (such as lung nodules) are fu…	98	31	4	4
11	What percentage of all cancers do primary bone cancers account for?	Primary bone cancers account for approximately 0.2% of all cancers. This figure is based on US incidence data, where they represent a rare subset of malignancies, with recent estimates showing around 3,770 new cases annually out of over 2 million total new cancer diagnoses.	44	41	4	4		Primary bone cancers account for approximately 0.2% of all cancers.	10	12	4	4
12	What is the approximate 5-year survival rate for all types of primary bone cancers?	The approximate 5-year relative survival rate for all types of primary bone cancers (including osteosarcoma, chondrosarcoma, Ewing sarcoma, and others) is 68.5%. This figure is based on US data for cases diagnosed between 2015 and 2021 and accounts for all stages combined. Survival rates can vary significantly by specific subtype, stage at diagnosis, age, and other factors—for instance, chondrosa…	80	28	4	4		The approximate 5-year relative survival rate for all types of primary bone cancers (including major subtypes like osteosarcoma, chondrosarcoma, Ewing sarcoma, and chordoma) is around 68%. This overall figure can vary based on factors like specific cancer type, stage at diagnosis, location, age, and treatment response. For context on major subtypes: - Chondrosarcoma: Around 78-80%. - Chordoma: Ar…	68	32	4	4
13	Primary bone tumors and selected metastatic tumors should be evaluated and treated by a multidisciplinary team of physicians with demonstrated expertise in the management of these tumors. What does the core team include at a minimum?	The core multidisciplinary team for the evaluation and treatment of primary bone tumors and selected metastatic tumors includes, at a minimum: - Orthopedic oncologist (or orthopedic surgeon specializing in bone and soft tissue tumors) - Medical or pediatric oncologist - Radiation oncologist - Musculoskeletal radiologist - Bone pathologist (or pathologist specializing in bone tumors) Depending on …	74	56	4	4		The core team for evaluating and treating primary bone tumors and selected metastatic tumors includes at a minimum an orthopedic oncologist or orthopedic surgeon, a medical or pediatric oncologist, a radiation oncologist, a musculoskeletal radiologist, and a bone pathologist.	39	21	4	4
14	Is it necessary for all patients with suspected osteosarcoma to undergo complete staging evaluation before biopsy?	Yes, it is necessary for all patients with suspected osteosarcoma to undergo complete staging evaluation (including local and systemic imaging such as MRI of the primary site, chest CT, and bone scan or PET) before biopsy. This order ensures proper planning of the biopsy to minimize complications, avoid contamination of surgical fields, and allow for accurate diagnosis and treatment strategy, as …	92	75	4	4		Yes, it is necessary for all patients with suspected osteosarcoma to undergo complete staging evaluation before biopsy to ensure optimal treatment planning, accurate diagnosis, and to minimize risks such as tumor contamination. This staging typically includes plain radiography of the affected bone and adjacent joints, MRI of the primary tumor site, total-body bone scanning, and CT of the lungs to…	93	47	4	4
15	What is the most accurate examination method for primary bone cancers?	The most accurate examination method for diagnosing primary bone cancers is a biopsy, which involves removing a sample of tissue from the suspicious area for microscopic examination by a pathologist to confirm the presence of cancer cells, determine the type, and grade the tumor. This is considered the gold standard because imaging tests (such as X-rays, MRI, or CT) can suggest a tumor but cannot…	111	30	4	4		The most accurate examination method for confirming primary bone cancers is a biopsy, as it allows for microscopic analysis of tissue samples to definitively identify cancer cells and determine the tumor type. While imaging tests like X-rays, MRI, CT scans, bone scans, or PET scans can detect abnormalities and suggest the presence of a tumor, they cannot provide a certain diagnosis without biopsy…	64	34	4	4
Ewing Sarcoma
16	What are the characteristic gene fusions in Ewing sarcoma?	The characteristic gene fusions in Ewing sarcoma (ES) primarily involve the EWSR1 gene (on chromosome 22) translocating with members of the ETS family of transcription factor genes. These fusions are pathognomonic for ES and drive oncogenesis by creating chimeric transcription factors that dysregulate gene expression. In rare cases, other FET family genes like FUS may substitute for EWSR1, and no…	282	63	4	4		The characteristic gene fusions in Ewing sarcoma involve members of the FET gene family (primarily EWSR1, and rarely FUS) fused with members of the ETS transcription factor family (such as FLI1, ERG, ETV1, ETV4, or FEV). These fusions result from chromosomal translocations and act as oncogenic drivers, leading to aberrant transcription factor activity. The most common is EWSR1-FLI1, accounting fo…	338	41	4	4
17	What is the most common primary site of Ewing Sarcoma?	The most common primary site of Ewing sarcoma is the pelvis, accounting for approximately 18-25% of cases. Other frequent sites include the long bones of the lower extremities (e.g., femur at ~11%, tibia/fibula/foot at ~14%), axial skeleton (e.g., spine at 7%, ribs at 11%), and extraosseous soft tissues (~19%).	49	67	4	4		The most common primary site of Ewing sarcoma is the lower extremity (particularly the femur), accounting for around 40-45% of cases.	21	25	4	4
18	After primary treatment for Ewing Sarcoma, is local control therapy and adjuvant therapy required for all patients?	In the standard treatment protocol for Ewing sarcoma, which is multimodal and aims for curative intent, the sequence typically involves induction (neoadjuvant) chemotherapy first, followed by local control therapy (surgery, radiation, or both) and then adjuvant (consolidation) chemotherapy. If "primary treatment" refers to the initial induction chemotherapy phase, then yes, local control and adju…	264	66	4	4		In the standard treatment protocol for Ewing sarcoma, following induction (neoadjuvant) chemotherapy—which is often considered the initial or primary systemic treatment—local control therapy (surgery, radiation, or both) and adjuvant chemotherapy are required components for all patients, including those with localized and metastatic disease. This multimodal approach aims to address both the prima…	250	84	4	4
19	What is the preferred treatment regimen for patients with localized Ewing Sarcoma?	The preferred treatment regimen for localized Ewing sarcoma is a multimodal approach involving neoadjuvant (induction) chemotherapy to shrink the tumor and address micrometastases, followed by local control therapy (surgery and/or radiation), and then adjuvant (consolidation) chemotherapy to eradicate residual disease. This strategy, supported by large cooperative group trials, achieves 5-year ev…	584	62	4	4		The preferred treatment regimen for localized Ewing sarcoma is a multimodal approach combining systemic chemotherapy with local control therapy, as this has been shown to significantly improve outcomes compared to single-modality treatments. This is based on guidelines from organizations like the National Comprehensive Cancer Network (NCCN), Children's Oncology Group (COG), European Society for M…	484	35	4	4
20	For Ewing Sarcoma patients who have undergone wide resection with negative margins, can adjuvant chemotherapy alone be used?	In the management of localized Ewing sarcoma following neoadjuvant chemotherapy and wide resection achieving negative margins (R0), adjuvant chemotherapy is a standard component to address systemic risk, but the addition of postoperative radiation therapy (PORT) is not universally required. The decision to omit PORT and rely on adjuvant chemotherapy alone depends on several prognostic factors, in…	341	65	3	2		Yes, for patients with localized Ewing sarcoma who have undergone wide resection achieving negative margins, adjuvant chemotherapy alone—without postoperative radiation therapy—can be used in select cases, as this approach is supported by major guidelines when certain criteria are met to minimize recurrence risk while avoiding radiation-related toxicities. This is particularly applicable for tumo…	174	64	4	4
21	What are the treatment options for patients with relapsed or refractory Ewing Sarcoma?	Treatment options for patients with relapsed or refractory Ewing sarcoma (EWS) are not standardized, as there is no universally agreed-upon second-line regimen. However, a multimodal approach is typically employed, incorporating systemic chemotherapy, local control measures such as surgery or radiation, targeted therapies, immunotherapy, high-dose chemotherapy with stem cell support, and enrollme…	807	40	4	4		Treatment options for patients with relapsed or refractory Ewing sarcoma (RR-ES) are not standardized due to the disease's rarity and poor prognosis, with 5-year overall survival rates typically less than 15-30%. Management is individualized, often involving a multimodal approach that includes systemic chemotherapy, local control therapies, high-dose chemotherapy with autologous stem cell transpl…	686	69	4	4
22	Should all patients with relapsed and metastatic Ewing Sarcoma be considered for participation in clinical trials exploring new treatment methods?	Yes, all patients with relapsed and metastatic Ewing sarcoma should be considered for participation in clinical trials exploring new treatment methods. This recommendation stems from the poor prognosis associated with these disease states (e.g., 5-year overall survival rates of approximately 10-30% for relapsed cases), the absence of standardized second-line therapies with proven long-term effica…	488	46	4	4		All patients with relapsed and metastatic Ewing Sarcoma should be considered for participation in clinical trials exploring new treatment methods, as recommended by major guidelines such as those from the National Comprehensive Cancer Network (NCCN) and the European Society for Medical Oncology (ESMO). These patients face a poor prognosis with conventional therapies, with 5-year overall survival …	519	68	4	4
23	Can FUS substitute for EWSR1 to form fusion transcripts without EWSR1 rearrangement?	Yes, FUS can substitute for EWSR1 in forming fusion transcripts without EWSR1 rearrangement, due to their structural and functional homology as members of the FET (FUS, EWSR1, TAF15) family of RNA-binding proteins. This interchangeability allows FUS to independently fuse with the same or similar partners that typically involve EWSR1, resulting in structurally analogous chimeric oncoproteins that …	344	43	4	4		Yes, FUS can substitute for EWSR1 in forming fusion transcripts in various sarcomas and related tumors. This substitution occurs through independent chromosomal rearrangements involving the FUS gene (located on chromosome 16p11), which partners with the same or similar transcription factor genes as EWSR1 would, resulting in structurally and functionally analogous chimeric oncoproteins. Importantl…	538	46	4	4
24	What is the cell surface glycoprotein that is a characteristic of Ewing sarcoma?	The cell surface glycoprotein that is characteristic of Ewing sarcoma is CD99 (also known as MIC2 or p30/32MIC2). This marker shows strong, diffuse membranous expression in the vast majority of cases and is commonly used in immunohistochemical diagnosis to distinguish Ewing sarcoma from other small round cell tumors.	48	13	4	4		The cell surface glycoprotein that is characteristic of Ewing sarcoma is CD99 (also known as MIC2 or p30/32MIC2), which is highly expressed on the tumor cells and commonly used as a diagnostic marker in immunohistochemistry.	35	17	4	4
25	When Ewing sarcoma occurs in a long bone, which is the most common affected site?	The most common affected site in a long bone for Ewing sarcoma is the diaphysis.	15	62	4	4		The most common long bone affected by Ewing sarcoma is the femur.	12	32	4	4
26	What are the imaging findings of Ewing sarcoma?	Ewing sarcoma is a rare, aggressive bone tumor primarily affecting children and adolescents, often presenting in the diaphyseal or metadiaphyseal regions of long bones like the femur, or in flat bones such as the pelvis. Imaging plays a key role in diagnosis, staging, and differentiating it from conditions like osteomyelitis or other sarcomas. ### Radiographic (X-ray) Findings On plain radiograph…	372	55	4	4		### Imaging Findings of Ewing Sarcoma Ewing sarcoma (ES) is an aggressive bone or soft tissue tumor that exhibits characteristic imaging features across multiple modalities, which are essential for diagnosis, staging, and monitoring response to therapy. These findings often reflect the tumor's permeative growth, associated soft tissue mass, and potential for metastasis. Imaging typically reveals …	609	65	4	4
27	What are the clinical manifestations of Ewing sarcoma that differ from other bone sarcomas?	Ewing sarcoma, osteosarcoma, and chondrosarcoma are the primary bone sarcomas, sharing some overlapping clinical manifestations such as localized pain, swelling, tenderness, and decreased range of motion, often exacerbated after minor trauma. However, they differ in demographics, tumor location, symptom patterns, and associated features, which can aid in differential diagnosis. Below is a summary…	495	61	4	4		### Clinical Manifestations of Ewing Sarcoma Differing from Other Bone Sarcomas Ewing sarcoma (ES) is a rare, aggressive bone or soft tissue malignancy primarily affecting children and adolescents, distinguished from other bone sarcomas such as osteosarcoma (OS) and chondrosarcoma by its clinical presentation. While all bone sarcomas commonly present with localized pain, swelling, and tenderness …	599	41	4	4
28	What do the important indicators of favorable prognosis for Ewing sarcoma include?	Important indicators of favorable prognosis for Ewing sarcoma include: - **Localized disease without metastasis at diagnosis**: Absence of metastatic spread (or limited to lungs rather than other sites) is strongly associated with better outcomes. - **Small tumor size**: Tumors with volume <200 mL or largest diameter <8 cm generally indicate a more favorable prognosis. - **Favorable tumor locatio…	148	36	4	4		### Important Indicators of Favorable Prognosis for Ewing Sarcoma Ewing sarcoma (ES) prognosis has improved with multimodal therapy, achieving 5-year overall survival rates of 75–80% for localized disease, though metastatic cases remain around 30%. Based on comprehensive reviews and clinical data, the key indicators associated with favorable outcomes include the following, derived from pretreatme…	368	46	4	4
29	Is the prognosis of Ewing sarcoma in the spine and sacrum better or worse than that in other sites?	The prognosis for Ewing sarcoma located in the spine and sacrum is generally worse compared to tumors in other sites, particularly extremities. This is attributed to factors such as larger tumor size at diagnosis, anatomical challenges in achieving complete resection or effective local control (e.g., proximity to critical structures like nerves and organs), higher rates of local recurrence, and i…	386	47	4	4		The prognosis of Ewing sarcoma (ES) in the spine and sacrum is generally worse compared to other sites, particularly non-axial or extremity locations. This is attributed to factors such as larger tumor sizes at diagnosis, higher rates of metastasis, challenges in achieving complete surgical resection due to anatomic constraints (e.g., proximity to neurological structures), and potentially more ag…	437	48	4	4
30	What are the most common metastatic sites of Ewing sarcoma?	The most common metastatic sites for Ewing sarcoma, affecting approximately 20-30% of patients at diagnosis, are the lungs, other bones (beyond the primary site), and bone marrow. These sites account for the majority of distant spread, with lung involvement being the single most frequent. Less commonly, metastases may occur in lymph nodes, liver, or brain. Based on a population-based analysis of …	111	16	4	4		The most common metastatic sites for Ewing sarcoma are the lungs, bone (other skeletal sites), and bone marrow. These sites are involved in the majority of metastatic cases, with pulmonary metastases being the most frequent (often isolated or in combination), followed by skeletal and marrow involvement. Less commonly, spread can occur to other areas such as the kidneys, heart, adrenal glands, or …	84	14	4	4
31	Among patients with metastatic Ewing sarcoma, which metastatic site is associated with the highest survival rate?	Patients with metastatic Ewing sarcoma generally have poorer outcomes compared to those with localized disease, with 5-year overall survival rates ranging from 20-40% depending on factors like metastatic burden and site. Among metastatic sites, isolated pulmonary (lung) metastases are associated with the highest survival rates, typically in the 20-40% range for 5-year survival, outperforming bone…	90	37	4	4		Isolated pulmonary (lung) metastases are associated with the highest survival rate among patients with metastatic Ewing sarcoma, compared to bone, bone marrow, or multi-site involvement. For example, 3-year overall survival for isolated lung metastases can reach 39% with whole lung irradiation, and up to 50% or higher for solitary nodules with metastasectomy in selected cases, while bone marrow i…	71	49	4	4
32	Is the survival rate of patients with Ewing sarcoma primary in the pelvic bones higher than that of patients with lesions in the distal bones of the extremities?	No, the survival rate for patients with Ewing sarcoma primary in the pelvic bones is generally lower than for those with lesions in the distal bones of the extremities. This is based on prognostic data indicating that distal extremity sites are associated with the most favorable outcomes, while pelvic (axial/central) locations are linked to worse prognosis due to factors like larger tumor size at…	214	50	4	4		No, the survival rate for Ewing sarcoma with a primary site in the pelvic bones is generally lower than for lesions in the distal bones of the extremities (e.g., below the knee or elbow, such as tibia, fibula, or foot). This is attributed to factors like larger tumor volumes in pelvic sites (often >8 cm or >200 mL), challenges in achieving complete surgical resection, higher rates of local recurr…	161	43	4	4
33	What is the treatment protocol that all patients with Ewing sarcoma should follow?	All patients with Ewing sarcoma, regardless of stage, should undergo multidisciplinary evaluation and treatment at a specialized center experienced in managing this rare malignancy, as outcomes are significantly better with expert care. The standard approach is multimodal therapy combining systemic chemotherapy with local control measures (surgery and/or radiation therapy), tailored based on dise…	635	38	4	4		All patients with Ewing sarcoma, regardless of stage, should undergo multidisciplinary evaluation and treatment with a multimodal protocol that includes systemic multidrug chemotherapy combined with local control measures (surgery and/or radiation therapy) to address both the primary tumor and potential occult micrometastases. This approach is the standard of care and has significantly improved l…	418	51	4	4
34	Patients with Ewing sarcoma who have stable or improved disease after initial treatment should receive local control therapy. What do the local control options include?	Local control therapy for Ewing sarcoma, administered after neoadjuvant chemotherapy for patients with stable or improved disease, aims to eradicate the primary tumor and any detectable metastases while minimizing long-term morbidity. The primary options include surgery, radiation therapy, or a combination of both, with decisions guided by multidisciplinary evaluation considering tumor location, …	385	44	4	4		Local control therapy for Ewing sarcoma, typically administered after neoadjuvant chemotherapy in patients showing stable or improved disease, aims to eradicate the primary tumor and prevent local recurrence. The main options include: - **Surgery**: Preferred when feasible, involving wide resection of the tumor with negative margins to preserve function, often followed by reconstruction (e.g., en…	185	14	4	4
Osteosarcoma
35	What are the three histological subtypes of osteosarcoma?	Osteosarcoma, a primary malignant bone tumor, is classified into various histological subtypes based on the appearance of the cancer cells under a microscope. The three main histological subtypes, which are the most common and fall under conventional (high-grade) osteosarcoma, are: - **Osteoblastic osteosarcoma**: Characterized by tumor cells producing osteoid (immature bone matrix), often with a…	156	33	2	3		The three main histological subtypes of osteosarcoma are osteoblastic, chondroblastic, and fibroblastic. These are the traditional subdivisions of conventional osteosarcoma (the most common form), based on the predominant matrix produced by the tumor cells.	34	23	2	3
36	What are the common predilection sites of high-grade intramedullary osteosarcoma?	High-grade intramedullary osteosarcoma, also known as conventional osteosarcoma, has a strong predilection for the metaphyseal regions of long bones, particularly in adolescents and young adults. The most common sites, in descending order of frequency, are: - **Distal femur**: The most frequent location, accounting for approximately 40-50% of cases. - **Proximal tibia**: The second most common si…	112	17	4	4		The common predilection sites for high-grade intramedullary osteosarcoma (also known as conventional osteosarcoma) are the metaphyses of long bones in the appendicular skeleton, particularly the distal femur, proximal tibia, and proximal humerus. While it can occur in virtually any bone, these locations account for the majority of cases, often near the growth plates in adolescents and young adult…	58	23	4	4
37	What is the predilection site of parosteal osteosarcoma?	The predilection site for parosteal osteosarcoma (a low-grade surface osteosarcoma) is the posterior aspect of the distal femur, particularly in the metaphyseal region, accounting for 60-80% of cases. Other common but less frequent sites include the proximal tibia and proximal humerus. _Disclaimer: Grok is not a doctor; please consult one. Don't share information that can identify you._	57	17	4	4		The predilection site for parosteal osteosarcoma is the posterior aspect of the distal femur, which accounts for the majority of cases (typically 60-80%). Less common sites include the proximal tibia and proximal humerus.	33	15	4	4
38	What is the most common predilection site of periosteal osteosarcoma?	The most common predilection site of periosteal osteosarcoma is the tibia, particularly its diaphyseal region.	15	99	1	1		The most common predilection site for periosteal osteosarcoma is the diaphysis of the tibia. The femur is the next most common site, and both are typically diaphyseal rather than metaphyseal locations.	31	133	1	1
39	What is the main treatment modality for patients with low-grade (intramedullary and surface types) osteosarcoma and periosteal lesions?	The main treatment modality for low-grade intramedullary and surface (parosteal) osteosarcoma, as well as periosteal lesions, is wide surgical resection alone, with chemotherapy typically reserved for cases where high-grade features are identified post-resection or in select high-risk periosteal scenarios. _Disclaimer: Grok is not a doctor; please consult one. Don't share information that can ide…	55	56	4	4		The primary treatment modality for low-grade osteosarcoma, encompassing intramedullary (central) and surface (parosteal) types, as well as periosteal lesions, is wide surgical resection with the goal of achieving negative margins. Chemotherapy is generally not recommended for confirmed low-grade cases but may be considered for periosteal lesions if high-grade features are identified post-resectio…	56	49	4	4
40	What is the preferred treatment modality for patients with high-grade osteosarcoma?	The preferred treatment modality for patients with high-grade osteosarcoma is multimodal therapy consisting of neoadjuvant (preoperative) multiagent chemotherapy, followed by wide surgical resection of the tumor, and then adjuvant (postoperative) chemotherapy to address any residual microscopic disease. Common chemotherapy regimens include combinations of drugs such as high-dose methotrexate, dox…	129	39	4	4		The preferred treatment modality for patients with high-grade osteosarcoma is multimodal therapy, consisting of neoadjuvant (preoperative) chemotherapy, followed by wide surgical resection aiming for negative margins, and then adjuvant (postoperative) chemotherapy. Common chemotherapy regimens include combinations of agents such as high-dose methotrexate, doxorubicin, cisplatin, and sometimes ifo…	43	81	4	4
41	Is radiotherapy or adjuvant chemotherapy recommended for patients with osteosarcoma that remains unresectable after neoadjuvant chemotherapy?	For patients with high-grade osteosarcoma that remains unresectable after neoadjuvant chemotherapy, radiotherapy is often recommended as a primary local control modality, particularly when surgery is not feasible due to tumor location (e.g., axial skeleton, pelvis, or craniofacial sites), inadequate margins, or unacceptable morbidity. Advanced techniques such as proton therapy, carbon ion radioth…	204	151	4	4		Radiotherapy is recommended for local control in patients with unresectable osteosarcoma following neoadjuvant chemotherapy, particularly definitive radiotherapy, despite the tumor's relative radioresistance. Heavy-particle or intensity-modulated radiotherapy may be considered in specific cases, such as craniofacial locations or when surgery is not feasible. Adjuvant chemotherapy is also recommen…	109	126	4	4
42	For patients with osteosarcoma who have resectable metastases (lung, viscera, or bone) at initial diagnosis, is wide resection of the primary tumor recommended after neoadjuvant chemotherapy?	For patients with high-grade osteosarcoma presenting with resectable metastases (e.g., lung, viscera, or bone) at initial diagnosis, wide resection of the primary tumor is indeed recommended following neoadjuvant multiagent chemotherapy, provided the metastases are also surgically resectable and the patient's overall condition permits. This approach typically involves neoadjuvant chemotherapy (e.…	181	53	4	4		Yes, for patients with osteosarcoma who have resectable metastases (e.g., in the lungs, viscera, or bone) at initial diagnosis, wide resection of the primary tumor is recommended after neoadjuvant chemotherapy, provided the primary tumor is resectable with achievable wide surgical margins. This approach is part of a multimodal strategy that includes preoperative chemotherapy (typically regimens l…	102	97	4	4
43	Should ablation be considered for osteosarcoma patients who are unable to undergo resection of pulmonary metastases?	Ablation, particularly radiofrequency ablation (RFA), is a viable treatment option for osteosarcoma patients with pulmonary metastases who cannot undergo surgical resection due to factors such as poor pulmonary reserve, comorbidities, or unresectable disease. This approach is supported by clinical guidelines and multiple studies demonstrating its safety and efficacy in achieving local control of …	625	31	4	4		Yes, ablation should be considered as a treatment option for osteosarcoma patients with unresectable pulmonary metastases, particularly percutaneous thermal ablation techniques such as radiofrequency ablation (RFA) or cryoablation, which have demonstrated safety, feasibility, and potential for local control in retrospective studies of sarcoma patients unable to undergo surgical metastasectomy. NC…	144	73	4	4
44	What is the most common primary malignant bone tumor in children and young adults?	Osteosarcoma is the most common primary malignant bone tumor in children and young adults.	14	14	4	4		Osteosarcoma is the most common primary malignant bone tumor in children and young adults.	14	15	4	4
45	What is the age distribution of osteosarcoma incidence?	Osteosarcoma exhibits a bimodal age distribution in incidence, with the primary peak occurring during adolescence (around puberty) and a secondary peak in older adulthood (typically after age 60). This pattern is observed internationally, though the elderly peak is more pronounced in some regions (e.g., higher in Australia, Canada, and the UK) and may be influenced by secondary causes like prior …	411	39	4	4		Osteosarcoma incidence follows a bimodal age distribution overall, with the first and most prominent peak occurring during adolescence (typically ages 10–19, coinciding with rapid bone growth during puberty) and a second, smaller peak in older adults (ages 60 and above). This pattern is observed worldwide, though the second peak is often attributed to secondary osteosarcomas (e.g., those arising …	281	47	4	4
46	Is parosteal osteosarcoma a high-grade lesion or a low-grade lesion?	Parosteal osteosarcoma is a low-grade lesion. It is a rare variant of osteosarcoma that arises on the surface of bone (typically the metaphysis of long bones like the femur) and is characterized by well-differentiated features with minimal cellular atypia. However, a subset of cases can undergo dedifferentiation into a high-grade sarcoma, which worsens the prognosis and may require more aggressiv…	61	12	4	4		Parosteal osteosarcoma is a low-grade malignant bone tumor. While rare cases can involve dedifferentiation into a high-grade sarcoma, the typical form is considered low-grade and has a more favorable prognosis compared to conventional osteosarcoma.	34	10	4	4
47	What are the most common early symptoms of osteosarcoma?	The most common early symptoms of osteosarcoma, a type of bone cancer that often affects children, teens, and young adults, typically involve the long bones like those around the knee or shoulder. These symptoms can be subtle at first and may mimic growing pains or injuries, leading to delayed diagnosis. - **Bone pain**: This is the hallmark early symptom, often starting as intermittent discomfor…	190	14	4	4		The most common early symptoms of osteosarcoma, a type of bone cancer often affecting children and young adults, typically involve the area around the tumor, such as in the long bones of the legs or arms. Based on medical sources, these include: - **Bone or joint pain**: This is often the first noticeable sign, starting as intermittent discomfort that may worsen at night, with activity, or over t…	163	13	4	4
48	What do the important prognostic factors include for patients with osteosarcoma of the extremities and trunk?	Important prognostic factors for patients with osteosarcoma of the extremities (appendicular skeleton) and trunk (axial skeleton, including pelvis) include both pretreatment and post-treatment variables that influence outcomes such as overall survival (OS), event-free survival (EFS), and metastasis-free survival. These factors are derived from large meta-analyses, systematic reviews, and cooperat…	582	51	4	4		Important prognostic factors for patients with osteosarcoma of the extremities and trunk, based on analyses from large cohorts and meta-studies, include the following: - **Presence of metastases at diagnosis**: Metastatic disease, particularly to the lungs, is one of the strongest negative predictors of survival. - **Tumor size**: Larger tumors (often defined as >8-10 cm or above median volume) a…	188	17	4	4
49	Which indicators in serum tests are identified as prognostic markers for patients with osteosarcoma?	Important prognostic markers identified in serum tests for patients with osteosarcoma include both routine biochemical indicators and more specialized biomarkers like proteins, enzymes, and microRNAs. These markers are associated with outcomes such as overall survival (OS), disease-free survival (DFS), metastasis risk, recurrence, and treatment response, based on meta-analyses, reviews, and clini…	612	46	4	4		Several serum indicators have been identified as prognostic markers in osteosarcoma patients, based on clinical studies and meta-analyses. These are typically measured via blood tests and can predict outcomes such as overall survival, disease-free survival, metastasis risk, or response to treatment. The most consistently reported ones include: - **Lactate Dehydrogenase (LDH)**: Elevated pre-treat…	225	41	4	4
50	What is the correlation between the 5-year disease-free survival (DFS) of osteosarcoma patients and the relevant serum indicator?	In patients with osteosarcoma, several serum indicators show correlations with 5-year disease-free survival (DFS) or closely related outcomes like event-free survival (EFS) and lung metastasis-free survival (LMFS), where elevated levels generally indicate a negative correlation (i.e., poorer survival rates). These correlations are derived from retrospective studies and meta-analyses, often using …	541	91	4	4		Based on clinical studies and meta-analyses, several serum indicators show correlations with 5-year disease-free survival (DFS) or closely related endpoints like event-free survival (EFS) in osteosarcoma patients. These correlations are generally negative, meaning elevated levels are associated with poorer outcomes. Key findings include: - **Lactate Dehydrogenase (LDH)**: Elevated pretreatment se…	307	41	4	4
51	What does the initial imaging examination for osteosarcoma include?	The initial imaging examination for osteosarcoma, typically prompted by symptoms like persistent bone pain or swelling, begins with plain radiographs (X-rays) of the affected area to identify suspicious lesions, such as lytic destruction, periosteal reaction, or a soft tissue mass. If findings suggest malignancy, magnetic resonance imaging (MRI) of the entire bone and adjacent joints is recommend…	115	13	4	4		The initial imaging examination for osteosarcoma, a primary bone malignancy often presenting with localized pain and swelling, typically begins with non-invasive modalities to evaluate the primary tumor site, assess its characteristics, and detect potential metastases. Based on clinical guidelines and expert consensus, this includes: - **Plain radiographs (X-rays)**: These are the first-line imag…	190	16	4	4
52	What is the best imaging method to determine the extent of osteosarcoma invasion in bone and soft tissues, detect "skip" metastases, and evaluate the anatomic relationship with surrounding structures?	Magnetic Resonance Imaging (MRI) is the best imaging method for determining the extent of osteosarcoma invasion in bone and soft tissues, detecting skip metastases, and evaluating the anatomic relationship with surrounding structures (e.g., neurovascular bundles and joints).	37	14	4	4		Magnetic Resonance Imaging (MRI) is the best imaging method for determining the extent of osteosarcoma invasion in bone and soft tissues, detecting skip metastases, and evaluating the anatomic relationship with surrounding structures. It provides superior soft tissue and bone marrow contrast, multiplanar imaging capabilities, and detailed visualization without ionizing radiation, making it essent…	266	43	4	4
