# Supplementary material for: Evaluation of the accuracy of large language models in answering bone cancer-related questions
Source: Front Public Health. 2025 Dec 5;13:1719047. doi: 10.3389/fpubh.2025.1719047 (PMC12715015; doi:10.3389/fpubh.2025.1719047)
Supplement: Supplementary file 2 [file Table_2.XLSX]

## Sheet: Sheet1
Question		Cohen's Kappa
1	In adults, what is the most common primary bone cancer?	1
2	In children and adolescents, what are the two most common types of bone cancer?	1
3	In which age group does chondrosarcoma most commonly occur?	0.46
4	Which populations are affected by osteosarcoma and Ewing sarcoma?	1
5	Does chordoma more commonly affect males or females? What is the peak age group for its onset?	0
6	Which two genes' rearrangements are associated with Ewing sarcoma?	1
7	Is Li-Fraumeni syndrome characterized by germline gene mutations?	1
8	What is the most common second primary malignant tumor in patients with a history of retinoblastoma?	1
9	Which germline mutation of the retinoblastoma gene is associated with osteosarcoma?	1
10	Is it possible for some patients with Ewing sarcoma and osteosarcoma diagnosed with metastatic disease to be cured?	1
11	What percentage of all cancers do primary bone cancers account for?	1
12	What is the approximate 5-year survival rate for all types of primary bone cancers?	0
13	Primary bone tumors and selected metastatic tumors should be evaluated and treated by a multidisciplinary team of physicians with demonstrated expertise in the management of these tumors. What does the core team include at a minimum?	1
14	Is it necessary for all patients with suspected osteosarcoma to undergo complete staging evaluation before biopsy?	1
15	What is the most accurate examination method for primary bone cancers?	0.76
16	What are the characteristic gene fusions in Ewing sarcoma?	1
17	What is the most common primary site of Ewing Sarcoma?	1
18	After primary treatment for Ewing Sarcoma, is local control therapy and adjuvant therapy required for all patients?	1
19	What is the preferred treatment regimen for patients with localized Ewing Sarcoma?	1
20	For Ewing Sarcoma patients who have undergone wide resection with negative margins, can adjuvant chemotherapy alone be used?	0.74
21	What are the treatment options for patients with relapsed or refractory Ewing Sarcoma?	0.4
22	Should all patients with relapsed and metastatic Ewing Sarcoma be considered for participation in clinical trials exploring new treatment methods?	1
23	Can FUS substitute for EWSR1 to form fusion transcripts without EWSR1 rearrangement?	1
24	What is the cell surface glycoprotein that is a characteristic of Ewing sarcoma?	1
25	When Ewing sarcoma occurs in a long bone, which is the most common affected site?	1
26	What are the imaging findings of Ewing sarcoma?	1
27	What are the clinical manifestations of Ewing sarcoma that differ from other bone sarcomas?	1
28	What do the important indicators of favorable prognosis for Ewing sarcoma include?	1
29	Is the prognosis of Ewing sarcoma in the spine and sacrum better or worse than that in other sites?	1
30	What are the most common metastatic sites of Ewing sarcoma?	1
31	Among patients with metastatic Ewing sarcoma, which metastatic site is associated with the highest survival rate?	1
32	Is the survival rate of patients with Ewing sarcoma primary in the pelvic bones higher than that of patients with lesions in the distal bones of the extremities?	1
33	What is the treatment protocol that all patients with Ewing sarcoma should follow?	1
34	Patients with Ewing sarcoma who have stable or improved disease after initial treatment should receive local control therapy. What do the local control options include?	1
35	What are the three histological subtypes of osteosarcoma?	0.25
36	What are the common predilection sites of high-grade intramedullary osteosarcoma?	1
37	What is the predilection site of parosteal osteosarcoma?	1
38	What is the most common predilection site of periosteal osteosarcoma?	1
39	What is the main treatment modality for patients with low-grade (intramedullary and surface types) osteosarcoma and periosteal lesions?	1
40	What is the preferred treatment modality for patients with high-grade osteosarcoma?	1
41	Is radiotherapy or adjuvant chemotherapy recommended for patients with osteosarcoma that remains unresectable after neoadjuvant chemotherapy?	1
42	For patients with osteosarcoma who have resectable metastases (lung, viscera, or bone) at initial diagnosis, is wide resection of the primary tumor recommended after neoadjuvant chemotherapy?	1
43	Should ablation be considered for osteosarcoma patients who are unable to undergo resection of pulmonary metastases?	1
44	What is the most common primary malignant bone tumor in children and young adults?	1
45	What is the age distribution of osteosarcoma incidence?	1
46	Is parosteal osteosarcoma a high-grade lesion or a low-grade lesion?	1
47	What are the most common early symptoms of osteosarcoma?	1
48	What do the important prognostic factors include for patients with osteosarcoma of the extremities and trunk?	1
49	Which indicators in serum tests are identified as prognostic markers for patients with osteosarcoma?	1
50	What is the correlation between the 5-year disease-free survival (DFS) of osteosarcoma patients and the relevant serum indicator?	1
51	What does the initial imaging examination for osteosarcoma include?	1
52	What is the best imaging method to determine the extent of osteosarcoma invasion in bone and soft tissues, detect "skip" metastases, and evaluate the anatomic relationship with surrounding structures?	1
